# Supplementary material for: Neural responses to feedback information produced by self-generated or other-generated decision-making and their impairment in schizophrenia
Source: PLoS One. 2017 Aug 24;12(8):e0183792. doi: 10.1371/journal.pone.0183792 (PMC5570365; doi:10.1371/journal.pone.0183792)
Supplement: S1 Data — (XLSX) [file pone.0183792.s001.xlsx]

## Sheet: subtracted_positive_component
	SELF decision condition					OTHR decision condition
	Fz	C3	Cz	C4	Pz	Fz	C3	Cz	C4	Pz
Schizophrenia	7.39805	7.67527	8.65597	8.18787	8.75118	4.32259	4.62359	4.43397	4.10933	3.43139
Normal controls	10.7131	13.0964	14.3198	13.057	13.439	3.53254	3.61174	3.37306	3.77648	3.48419

## Sheet: Grand_averaged_wave_data
	normal subject																				schizophrenia
	gain self-decision					gain other-decision					loss self-decision					loss other-decision					gain self-decision					gain other-decision					loss self-decision					loss other-decision
time	Fz	C3	Cz	C4	Pz	Fz	C3	Cz	C4	Pz	Fz	C3	Cz	C4	Pz	Fz	C3	Cz	C4	Pz	Fz	C3	Cz	C4	Pz	Fz	C3	Cz	C4	Pz	Fz	C3	Cz	C4	Pz	Fz	C3	Cz	C4	Pz
-200	-0.897456	0.166764	-0.144036	0.0343951	0.620742	0.0884695	-0.115306	-0.0970023	0.0569606	0.066255	-0.6891	-0.12449	-0.180375	-0.0644808	0.250721	-0.213918	0.0271406	0.169514	-0.0825462	0.0191299	-0.750818	-0.268194	-0.209402	0.0918547	0.227528	-0.61824	-0.947498	-0.923162	-0.978265	-0.534271	-0.325741	0.073443	-0.241821	0.127422	0.0718269	-1.00336	-0.695747	-1.13041	-1.0919	-1.04447
-198	-0.892099	0.129818	-0.163866	0.0183981	0.631994	0.0538255	-0.107818	-0.108147	0.0260526	0.081525	-0.661947	-0.143412	-0.174705	-0.0852263	0.235135	-0.235165	0.0165416	0.153419	-0.0895072	0.0260579	-0.760634	-0.231579	-0.240562	0.0174189	0.159326	-0.6393	-0.935667	-0.931795	-0.913186	-0.541103	-0.269741	0.12236	-0.238031	0.110822	0.0633041	-1.06577	-0.704783	-1.17949	-1.151	-1.06538
-196	-0.87638	0.0967127	-0.17843	0.0113376	0.638912	0.0141865	-0.113707	-0.126161	-0.0140844	0.086295	-0.618582	-0.149437	-0.154774	-0.0976733	0.223182	-0.255726	-0.00198437	0.131203	-0.0924202	0.0294599	-0.76153	-0.183933	-0.269822	-0.0650968	0.0878962	-0.654223	-0.92064	-0.938822	-0.850628	-0.543901	-0.214375	0.155564	-0.243207	0.0805645	0.0549884	-1.12308	-0.72108	-1.22305	-1.20037	-1.06981
-194	-0.854278	0.0657482	-0.188263	0.00807514	0.640867	-0.0312755	-0.133991	-0.151164	-0.0609224	0.0801	-0.562276	-0.144505	-0.123931	-0.10383	0.214001	-0.27471	-0.0282024	0.103553	-0.0918362	0.0290659	-0.75459	-0.129253	-0.295492	-0.14731	0.0194705	-0.661361	-0.899964	-0.940855	-0.792889	-0.539331	-0.165532	0.174587	-0.256927	0.0381502	0.0479969	-1.16718	-0.737346	-1.25438	-1.2317	-1.05187
-192	-0.828743	0.0375547	-0.192637	0.00524363	0.639399	-0.0819285	-0.166811	-0.181714	-0.111136	0.064865	-0.497474	-0.131194	-0.0862914	-0.10621	0.208091	-0.291976	-0.0596624	0.0721959	-0.0884942	0.0255229	-0.788133	-0.128261	-0.353075	-0.249199	-0.0600474	-0.676833	-0.864086	-0.946312	-0.759214	-0.529171	-0.202766	0.095815	-0.309134	-0.0289752	0.0410598	-1.20371	-0.765295	-1.27822	-1.24335	-1.01543
-190	-0.80051	0.0141032	-0.190261	0.00222113	0.637726	-0.135078	-0.207138	-0.214167	-0.160044	0.04544	-0.429378	-0.112599	-0.0459639	-0.105673	0.206982	-0.306924	-0.0923104	0.0402919	-0.0829382	0.0209769	-0.771172	-0.0645629	-0.362945	-0.306431	-0.10022	-0.671634	-0.831015	-0.930985	-0.715303	-0.503484	-0.195019	0.0911149	-0.336497	-0.0891577	0.039143	-1.19798	-0.743802	-1.26233	-1.21008	-0.941816
-188	-0.770305	-0.00326232	-0.180988	-9.84e-05	0.638391	-0.18681	-0.248847	-0.243378	-0.202114	0.028675	-0.363528	-0.0921027	-0.0071389	-0.100808	0.211554	-0.31843	-0.12189	0.0114429	-0.0758892	0.0179979	-0.74514	0.00333618	-0.35842	-0.338931	-0.119006	-0.661112	-0.798514	-0.905373	-0.678642	-0.46762	-0.195226	0.0836399	-0.358221	-0.144936	0.0456557	-1.16821	-0.703409	-1.22237	-1.1468	-0.844295
-186	-0.738565	-0.0144843	-0.166393	-0.000558365	0.642165	-0.233397	-0.287353	-0.264505	-0.232321	0.020795	-0.306083	-0.0739532	0.0252216	-0.0909573	0.219726	-0.32569	-0.145652	-0.0117651	-0.0681872	0.0182429	-0.714497	0.0678016	-0.340203	-0.343669	-0.116139	-0.64744	-0.771692	-0.869877	-0.647403	-0.423947	-0.203494	0.0706909	-0.372455	-0.192716	0.0592922	-1.11429	-0.644707	-1.15867	-1.06025	-0.726232
-184	-0.70577	-0.0202238	-0.149006	0.00209913	0.647698	-0.272767	-0.321257	-0.275108	-0.249004	0.025005	-0.263006	-0.0639622	0.0453226	-0.0781263	0.225686	-0.328911	-0.162982	-0.0283041	-0.0603392	0.0217849	-0.684761	0.12111	-0.310634	-0.32186	-0.0941814	-0.631287	-0.753452	-0.824018	-0.617961	-0.374177	-0.218471	0.0534919	-0.377667	-0.230224	0.0781446	-1.03819	-0.568701	-1.07308	-0.959713	-0.591964
-182	-0.672235	-0.0213018	-0.131279	0.00921114	0.652506	-0.304461	-0.351338	-0.275226	-0.253824	0.040556	-0.238156	-0.0671682	0.0488576	-0.0657113	0.222462	-0.32914	-0.174824	-0.0386841	-0.0526902	0.0272999	-0.659842	0.159273	-0.272572	-0.278606	-0.056596	-0.610212	-0.741845	-0.765325	-0.584602	-0.317731	-0.237836	0.0360299	-0.372151	-0.255543	0.100868	-0.944496	-0.477228	-0.969302	-0.854182	-0.447164
-180	-0.638652	-0.0187663	-0.114895	0.0215696	0.653884	-0.32827	-0.377637	-0.265727	-0.249496	0.064542	-0.230865	-0.0841902	0.0352876	-0.0565113	0.205048	-0.32712	-0.181858	-0.0439651	-0.0454822	0.0333209	-0.640239	0.184262	-0.228034	-0.220106	-0.00617028	-0.578474	-0.729638	-0.689945	-0.540021	-0.252002	-0.258646	0.0218477	-0.355022	-0.268131	0.126399	-0.83903	-0.374976	-0.851762	-0.748813	-0.298169
-178	-0.606303	-0.0138113	-0.100697	0.0389356	0.649738	-0.343025	-0.397134	-0.246647	-0.23738	0.094666	-0.237022	-0.110935	0.0072676	-0.0522013	0.171847	-0.32263	-0.183733	-0.0448761	-0.0389452	0.0393119	-0.622623	0.202075	-0.177767	-0.151304	0.055128	-0.530226	-0.707423	-0.595199	-0.477753	-0.1744	-0.278254	0.0126895	-0.32727	-0.269339	0.152865	-0.727948	-0.270092	-0.725048	-0.642973	-0.150954
-176	-0.575897	-0.00675783	-0.0883492	0.0604411	0.63953	-0.346362	-0.404159	-0.216909	-0.217092	0.130515	-0.251559	-0.141785	-0.0313074	-0.0532663	0.124154	-0.314907	-0.179324	-0.0418621	-0.0336832	0.0459469	-0.601497	0.218948	-0.121596	-0.07592	0.126149	-0.463281	-0.668244	-0.482446	-0.395529	-0.0848086	-0.294412	0.00854312	-0.292155	-0.26165	0.176867	-0.617403	-0.171841	-0.593881	-0.532991	-0.0110787
-174	-0.546686	0.00345668	-0.0762777	0.0848986	0.62411	-0.335774	-0.393066	-0.175453	-0.187595	0.172537	-0.269552	-0.171777	-0.0760349	-0.0571438	0.0660358	-0.30393	-0.167291	-0.0352501	-0.0307422	0.0545849	-0.571383	0.238855	-0.0593481	0.00264941	0.205964	-0.381318	-0.611274	-0.358286	-0.296481	0.0135912	-0.305672	0.00830677	-0.253948	-0.246751	0.19446	-0.513261	-0.087048	-0.463234	-0.418022	0.116677
-172	-0.517706	0.0172157	-0.0634397	0.110268	0.604785	-0.309848	-0.361165	-0.122748	-0.149413	0.220221	-0.286231	-0.19689	-0.121878	-0.0584668	0.00377582	-0.291083	-0.146456	-0.0252801	-0.0306632	0.0663399	-0.528689	0.262831	0.0080097	0.0815143	0.293261	-0.292805	-0.542354	-0.233719	-0.188676	0.114279	-0.311287	0.0107898	-0.216146	-0.224716	0.2031	-0.420339	-0.0191653	-0.338001	-0.302445	0.229278
-170	-0.489004	0.0317747	-0.0506227	0.133246	0.581663	-0.269075	-0.309521	-0.0612743	-0.105693	0.27106	-0.298299	-0.214988	-0.164198	-0.0523673	-0.0561777	-0.279467	-0.117073	-0.0125671	-0.0331752	0.0811519	-0.472743	0.289296	0.0784213	0.159703	0.385229	-0.208858	-0.471459	-0.121899	-0.0838725	0.208287	-0.312173	0.0138366	-0.181806	-0.196893	0.20176	-0.340796	0.0312366	-0.22125	-0.192321	0.32675
-168	-0.462365	0.0417692	-0.0401652	0.150746	0.554144	-0.214973	-0.242147	0.00543366	-0.0606154	0.321003	-0.305047	-0.227024	-0.200115	-0.0375533	-0.109205	-0.273556	-0.0823994	0.00079787	-0.0376302	0.0971769	-0.405691	0.315143	0.149275	0.239657	0.477471	-0.140075	-0.40815	-0.0348389	0.00518847	0.285563	-0.311585	0.0132977	-0.154733	-0.16841	0.189594	-0.273872	0.0662273	-0.11331	-0.0895668	0.411861
-166	-0.438394	0.0427637	-0.0334087	0.161692	0.522253	-0.149339	-0.164484	0.0739997	-0.0175494	0.365678	-0.307505	-0.236139	-0.22813	-0.0155168	-0.153019	-0.277678	-0.0481004	0.0116889	-0.0438362	0.111518	-0.332062	0.336826	0.217785	0.32507	0.564189	-0.0942176	-0.358661	0.0192557	0.0681678	0.337127	-0.313456	0.00487169	-0.138372	-0.145796	0.166273	-0.217146	0.0892249	-0.0134687	0.00824925	0.487486
-164	-0.41505	0.0347022	-0.0291062	0.168681	0.488053	-0.0744105	-0.0827532	0.141382	0.0207906	0.400971	-0.306375	-0.24484	-0.247042	0.0115767	-0.186622	-0.293802	-0.0190684	0.0178299	-0.0509242	0.122187	-0.258489	0.351033	0.280194	0.415577	0.638176	-0.0745335	-0.32573	0.0375224	0.0986504	0.357184	-0.319833	-0.0123935	-0.13341	-0.13251	0.133632	-0.168949	0.102817	0.0773867	0.103004	0.554384
-162	-0.388927	0.0215927	-0.0240937	0.177161	0.454877	0.00591354	-0.00344921	0.204857	0.0514006	0.423438	-0.3005	-0.252116	-0.254802	0.0420827	-0.209362	-0.320335	0.00268763	0.0191329	-0.0570502	0.128811	-0.192488	0.354544	0.331473	0.503257	0.691959	-0.0787465	-0.308844	0.0221057	0.0948113	0.344643	-0.331084	-0.0353812	-0.137657	-0.128445	0.0954239	-0.129101	0.107869	0.15591	0.191748	0.611026
-160	-0.358533	0.00847667	-0.0163337	0.192099	0.424918	0.0857215	0.0672898	0.261747	0.0711696	0.430816	-0.287526	-0.25349	-0.249082	0.0744877	-0.220072	-0.353206	0.0171866	0.0169699	-0.0609462	0.131766	-0.140127	0.345937	0.367464	0.576433	0.720607	-0.0990438	-0.304482	-0.0206592	0.0596748	0.303279	-0.34675	-0.0587494	-0.147568	-0.131007	0.0557922	-0.0987526	0.103134	0.217424	0.267708	0.654769
-158	-0.325771	-0.00130633	-0.00650675	0.214709	0.397826	0.158011	0.124675	0.309732	0.0780056	0.422301	-0.265761	-0.244148	-0.228532	0.107724	-0.218032	-0.387425	0.0252676	0.0130199	-0.0634862	0.131098	-0.103184	0.328336	0.388266	0.627395	0.724457	-0.124045	-0.306261	-0.0815929	0.000494975	0.240447	-0.366551	-0.0785129	-0.160399	-0.136396	0.0173589	-0.0800868	0.0855216	0.257886	0.324186	0.683267
-156	-0.294195	-0.00692632	0.00285325	0.241766	0.371149	0.216736	0.165522	0.346967	0.0716156	0.39864	-0.235175	-0.221775	-0.193982	0.142616	-0.203312	-0.418935	0.0282266	0.00865687	-0.0669872	0.126323	-0.0787702	0.308946	0.398316	0.655806	0.70872	-0.142972	-0.306487	-0.150414	-0.0729855	0.16553	-0.390497	-0.0946891	-0.175401	-0.140223	-0.0196078	-0.0757515	0.0518676	0.274481	0.356232	0.694688
-154	-0.266672	-0.00977882	0.00889276	0.266959	0.341787	0.258496	0.18871	0.372374	0.0538556	0.362173	-0.197322	-0.187528	-0.148557	0.180345	-0.177307	-0.445319	0.0274466	0.00454687	-0.0734512	0.116372	-0.0625689	0.294415	0.40259	0.664213	0.679494	-0.149818	-0.298848	-0.217612	-0.150368	0.0881635	-0.418641	-0.111999	-0.193504	-0.138224	-0.0570348	-0.0881717	0.00156187	0.265709	0.360337	0.687861
-152	-0.244397	-0.0120918	0.00979676	0.283808	0.307658	0.283558	0.195808	0.3864	0.0285556	0.316836	-0.155077	-0.145403	-0.0976924	0.218369	-0.142982	-0.465076	0.0246966	0.00108487	-0.0833342	0.100295	-0.0523647	0.286557	0.402629	0.651764	0.640337	-0.145032	-0.279965	-0.276108	-0.222252	0.016619	-0.450539	-0.137653	-0.216336	-0.12678	-0.0973205	-0.118131	-0.0615805	0.232438	0.336732	0.663075
-150	-0.226566	-0.0140793	0.00581526	0.288929	0.268613	0.29552	0.191222	0.391198	0.00182062	0.267907	-0.112358	-0.101106	-0.0482124	0.249431	-0.104572	-0.475804	0.0230476	-0.00075713	-0.0950802	0.0784829	-0.0492375	0.282364	0.395968	0.613122	0.591562	-0.1339	-0.249412	-0.321519	-0.280993	-0.043228	-0.484552	-0.177378	-0.245021	-0.105286	-0.141351	-0.163062	-0.128484	0.179717	0.293238	0.623621
-148	-0.210501	-0.0123098	-0.000322245	0.283478	0.227067	0.299333	0.180668	0.389735	-0.0196494	0.220247	-0.0740981	-0.0608452	-0.0067674	0.265089	-0.0667867	-0.474669	0.0267326	0.00035687	-0.106141	0.0527439	-0.0561326	0.276903	0.378867	0.543297	0.532234	-0.123488	-0.209765	-0.351746	-0.320631	-0.0885329	-0.517568	-0.232313	-0.279385	-0.078226	-0.187422	-0.216858	-0.187434	0.11622	0.243318	0.575538
-146	-0.192215	-0.00169032	-0.00425274	0.272188	0.187095	0.29875	0.169086	0.384183	-0.0309444	0.176569	-0.0451681	-0.0305912	0.0216426	0.259686	-0.0331867	-0.46053	0.0378816	0.00476387	-0.114194	0.0249739	-0.0757124	0.265878	0.348969	0.442569	0.461985	-0.120378	-0.166507	-0.366219	-0.337068	-0.119464	-0.545716	-0.299719	-0.317987	-0.0543546	-0.231465	-0.271722	-0.229218	0.0510243	0.198928	0.524916
-144	-0.168235	0.0202972	-0.00196724	0.260847	0.152495	0.29547	0.159724	0.375573	-0.0305944	0.137104	-0.0290101	-0.0151022	0.0344426	0.23159	-0.00600668	-0.43544	0.0530916	0.00988987	-0.118783	-0.00446308	-0.10867	0.246195	0.306332	0.317165	0.38219	-0.128399	-0.126363	-0.365418	-0.329439	-0.138313	-0.565674	-0.375308	-0.358497	-0.0422553	-0.269084	-0.320825	-0.250016	-0.00939266	0.165106	0.475696
-142	-0.137234	0.0515497	0.00814526	0.253424	0.125049	0.28943	0.153863	0.363956	-0.0203194	0.100275	-0.0267421	-0.0165062	0.0317226	0.183584	0.0140233	-0.404491	0.0633956	0.0106609	-0.12181	-0.0370721	-0.153141	0.215522	0.253089	0.178019	0.295849	-0.146709	-0.0940249	-0.349976	-0.301314	-0.147428	-0.575293	-0.454253	-0.398092	-0.045685	-0.297162	-0.359195	-0.250267	-0.0615539	0.140444	0.429594
-140	-0.100764	0.0869772	0.0248958	0.250458	0.104051	0.279481	0.150996	0.348819	-0.00322938	0.064192	-0.0368111	-0.0335292	0.0162226	0.123304	0.0271233	-0.373435	0.0588116	0.00207987	-0.126144	-0.0742381	-0.20557	0.172494	0.192866	0.0386993	0.207538	-0.168863	-0.07017	-0.320095	-0.259957	-0.147472	-0.573795	-0.530365	-0.433882	-0.0624595	-0.314747	-0.383685	-0.232288	-0.104318	0.120463	0.386709
-138	-0.0620866	0.121076	0.0448723	0.249792	0.0865597	0.264628	0.150237	0.330186	0.0182256	0.028199	-0.0556631	-0.0619142	-0.0074374	0.0623537	0.0346433	-0.345523	0.0346766	-0.0171951	-0.132645	-0.11449	-0.261614	0.117961	0.130514	-0.0865584	0.122849	-0.184942	-0.0522329	-0.276218	-0.213813	-0.137883	-0.561647	-0.596665	-0.464242	-0.0879215	-0.324082	-0.392951	-0.200211	-0.13928	0.0988996	0.345016
-136	-0.0250266	0.14987	0.0644183	0.24884	0.0691397	0.244714	0.151202	0.309005	0.0430206	-0.00630998	-0.0777161	-0.0940992	-0.0331074	0.0132237	0.0388633	-0.320445	-0.00561437	-0.0436051	-0.139183	-0.152537	-0.316325	0.0553173	0.0715046	-0.185178	0.0473669	-0.186003	-0.0373808	-0.220445	-0.171502	-0.118812	-0.540392	-0.647025	-0.489368	-0.119559	-0.329845	-0.387806	-0.160237	-0.170383	0.0685954	0.300648
-134	0.00752088	0.171486	0.0806468	0.246135	0.0489892	0.220216	0.153632	0.286641	0.0711706	-0.03626	-0.0962581	-0.119929	-0.0538374	-0.0142963	0.0436933	-0.296358	-0.0538644	-0.0715901	-0.142288	-0.181927	-0.365046	-0.0108145	0.0204865	-0.248585	-0.0152162	-0.168122	-0.0252008	-0.157911	-0.141107	-0.0928748	-0.511477	-0.677122	-0.510478	-0.157113	-0.337092	-0.369904	-0.117862	-0.201174	0.0244053	0.250791
-132	0.0335319	0.18532	0.0915578	0.240689	0.0244882	0.192309	0.157299	0.264249	0.102726	-0.058025	-0.10516	-0.129624	-0.0629974	-0.0156463	0.0535833	-0.272141	-0.102588	-0.0972561	-0.140064	-0.198488	-0.403833	-0.0754213	-0.0199562	-0.274581	-0.0639935	-0.133152	-0.0175562	-0.0958459	-0.128724	-0.0645124	-0.47517	-0.684363	-0.527451	-0.197969	-0.3488	-0.340925	-0.0754948	-0.231878	-0.0330239	0.196552
-130	0.0520639	0.190469	0.0956878	0.231176	-0.00531982	0.162628	0.161877	0.242077	0.136551	-0.069476	-0.100303	-0.11779	-0.0567124	0.00716873	0.0719683	-0.247834	-0.147512	-0.119398	-0.133387	-0.201699	-0.429778	-0.132301	-0.0493781	-0.267589	-0.100538	-0.0864002	-0.0169378	-0.0410835	-0.13581	-0.0380819	-0.430077	-0.667358	-0.537685	-0.234251	-0.364551	-0.302823	-0.0327935	-0.25875	-0.0963292	0.142576
-128	0.0632829	0.186278	0.0925458	0.216364	-0.0405988	0.132068	0.165779	0.218555	0.169091	-0.072247	-0.0822311	-0.0857732	-0.0354274	0.0457317	0.0990933	-0.223758	-0.186225	-0.138252	-0.12435	-0.193863	-0.44052	-0.174532	-0.0682463	-0.23599	-0.12759	-0.0344514	-0.0248753	0.0017022	-0.158696	-0.016848	-0.374492	-0.627248	-0.537613	-0.255547	-0.382045	-0.259435	0.010786	-0.277028	-0.15506	0.0941299
-126	0.0686329	0.173395	0.0829598	0.195366	-0.0805958	0.10008	0.166307	0.190629	0.194577	-0.071317	-0.0557011	-0.0404582	-0.0041284	0.0881777	0.131718	-0.198943	-0.215354	-0.153161	-0.113768	-0.17794	-0.434447	-0.196899	-0.0770055	-0.188858	-0.148046	0.0162579	-0.0414845	0.030756	-0.190692	-0.00289575	-0.309125	-0.569492	-0.525925	-0.256742	-0.399662	-0.217269	0.0523128	-0.285005	-0.203016	0.0533009
-124	0.0695774	0.153769	0.0685023	0.1675	-0.123781	0.0654435	0.161261	0.156072	0.207763	-0.072098	-0.0282971	0.00935479	0.0300136	0.123265	0.164468	-0.171059	-0.229166	-0.161349	-0.0998357	-0.155816	-0.410893	-0.197863	-0.0762181	-0.133552	-0.164692	0.0605057	-0.06532	0.0473093	-0.224168	0.00354123	-0.238579	-0.504104	-0.505617	-0.241869	-0.418203	-0.18381	0.0840338	-0.285208	-0.240934	0.0181191
-122	0.0667854	0.129696	0.0508643	0.133011	-0.168072	0.0268645	0.150095	0.114495	0.206497	-0.078614	-0.00805312	0.0556588	0.0598216	0.142068	0.191808	-0.137203	-0.221513	-0.159081	-0.0796147	-0.128273	-0.37022	-0.179344	-0.0663443	-0.073552	-0.179388	0.0955451	-0.0929775	0.0551231	-0.251359	0.00435361	-0.170711	-0.442748	-0.482434	-0.221639	-0.439735	-0.16364	0.097273	-0.280978	-0.271506	-0.0139718
-120	0.0606464	0.103601	0.0323783	0.0952726	-0.210249	-0.0164655	0.132562	0.0671227	0.192142	-0.093072	-0.00019412	0.0923908	0.0801756	0.137959	0.209567	-0.0960266	-0.190466	-0.144066	-0.0515632	-0.0959761	-0.313889	-0.144887	-0.0476581	-0.00898693	-0.192216	0.120987	-0.120565	0.0585151	-0.265998	0.00220964	-0.113917	-0.395061	-0.462039	-0.206531	-0.4658	-0.155123	0.0885382	-0.272632	-0.293188	-0.0418991
-118	0.0516999	0.0771712	0.0156508	0.0599071	-0.246152	-0.0638735	0.107397	0.0155807	0.168117	-0.116565	-0.00519012	0.116993	0.0896766	0.108434	0.216274	-0.0489226	-0.140962	-0.117135	-0.0167912	-0.0607791	-0.245015	-0.0996533	-0.0208144	0.0601829	-0.201724	0.13691	-0.146327	0.0596754	-0.26562	-0.00224607	-0.0739161	-0.365247	-0.447544	-0.201986	-0.49599	-0.151697	0.0612092	-0.257278	-0.299622	-0.0611666
-116	0.0401504	0.0504827	0.00218125	0.0305276	-0.27231	-0.113013	0.0732278	-0.0383613	0.138486	-0.14889	-0.0183501	0.130753	0.0908796	0.0579917	0.213303	0.00095742	-0.0828484	-0.0816441	0.0217588	-0.0253871	-0.169272	-0.0503197	0.0121734	0.130275	-0.206455	0.142425	-0.170775	0.0576322	-0.253952	-0.0111121	-0.0523169	-0.350784	-0.439053	-0.208666	-0.52814	-0.145779	0.0230423	-0.232442	-0.285644	-0.0673318
-114	0.0262389	0.0233582	-0.00804425	0.00699613	-0.287299	-0.159848	0.0312218	-0.0920503	0.107419	-0.187723	-0.0334011	0.137292	0.0884856	-0.00161727	0.203512	0.0504964	-0.0255424	-0.0416351	0.0605648	0.00757692	-0.0938102	-0.00363128	0.0481329	0.193856	-0.205859	0.135859	-0.194166	0.0495631	-0.240194	-0.0276738	-0.0476321	-0.345387	-0.435206	-0.226379	-0.55934	-0.132549	-0.0188196	-0.19945	-0.252478	-0.0602114
-112	0.0110014	-0.00278832	-0.0157547	-0.0128004	-0.291483	-0.199637	-0.0139082	-0.141617	0.0787026	-0.22809	-0.0446801	0.140825	0.0867416	-0.0557433	0.189253	0.0980214	0.0258386	-3.11e-05	0.0968718	0.0369159	-0.0249955	0.0359257	0.0834772	0.241849	-0.200121	0.11627	-0.214184	0.0330176	-0.234722	-0.0539786	-0.057871	-0.343674	-0.435072	-0.255731	-0.58784	-0.111503	-0.0606792	-0.163843	-0.20767	-0.045032
-110	-0.00412862	-0.0247363	-0.0216127	-0.0305864	-0.286124	-0.228193	-0.0558002	-0.183096	0.0549996	-0.263983	-0.0487181	0.144336	0.0878846	-0.0935913	0.171228	0.143247	0.0706956	0.0417759	0.129453	0.0629209	0.0330614	0.0674951	0.115185	0.265817	-0.189909	0.08468	-0.226386	0.00787918	-0.243004	-0.0895338	-0.0811016	-0.343302	-0.438213	-0.29563	-0.612908	-0.0851212	-0.10208	-0.132989	-0.161022	-0.0301918
-108	-0.0176511	-0.0402628	-0.0263202	-0.0464889	-0.272224	-0.24332	-0.0894032	-0.213619	0.0376566	-0.290097	-0.0443851	0.147735	0.0912126	-0.112666	0.14855	0.186347	0.11041	0.0829549	0.15844	0.0868309	0.0790126	0.0934862	0.14129	0.260512	-0.17599	0.0438463	-0.227118	-0.0237965	-0.263273	-0.13179	-0.114633	-0.343591	-0.443513	-0.34125	-0.6337	-0.0568809	-0.144498	-0.113317	-0.120975	-0.0243272
-106	-0.0288371	-0.0502578	-0.0304772	-0.0585809	-0.250277	-0.244793	-0.112235	-0.231772	0.0274886	-0.303016	-0.0329431	0.147733	0.0940226	-0.117976	0.120079	0.226635	0.146369	0.122237	0.184384	0.109729	0.11364	0.117716	0.161201	0.226832	-0.159182	-0.00311588	-0.216299	-0.0591386	-0.289486	-0.177542	-0.153885	-0.343332	-0.448828	-0.38544	-0.648401	-0.0299755	-0.190079	-0.109127	-0.0941722	-0.0342822
-104	-0.0373381	-0.0571758	-0.0341602	-0.0633929	-0.22023	-0.23401	-0.12452	-0.237746	0.0248146	-0.302219	-0.0170791	0.140855	0.0939876	-0.116381	0.0868863	0.26239	0.178915	0.157627	0.206994	0.132006	0.139118	0.14301	0.175596	0.171915	-0.140335	-0.0542064	-0.197698	-0.096327	-0.31729	-0.224296	-0.192442	-0.339281	-0.450628	-0.421032	-0.654092	-0.00592518	-0.23896	-0.121273	-0.0843515	-0.0628026
-102	-0.0420581	-0.0612668	-0.0365962	-0.0582339	-0.181905	-0.21429	-0.127922	-0.233968	0.0281016	-0.290512	0.00087188	0.12656	0.0913876	-0.111051	0.0530463	0.291274	0.206919	0.186575	0.223782	0.152781	0.158169	0.169889	0.185155	0.105338	-0.119933	-0.109263	-0.17687	-0.135652	-0.347027	-0.270905	-0.222689	-0.325573	-0.44434	-0.441348	-0.64699	0.0173723	-0.285119	-0.14538	-0.0900801	-0.106873
-100	-0.0417816	-0.0604113	-0.0367927	-0.0441174	-0.136243	-0.190605	-0.124212	-0.224685	0.0339496	-0.273164	0.0193039	0.107641	0.0886426	-0.101026	0.0239573	0.310736	0.227235	0.206246	0.230143	0.170001	0.172936	0.196813	0.189528	0.0358702	-0.098125	-0.168929	-0.158661	-0.178555	-0.380921	-0.316737	-0.237262	-0.29605	-0.425167	-0.440174	-0.623371	0.0455891	-0.315724	-0.172109	-0.103955	-0.158069
-98	-0.0366926	-0.0537553	-0.0354597	-0.0268714	-0.0867923	-0.167551	-0.114778	-0.213838	0.0380956	-0.254844	0.0376809	0.0895038	0.0888676	-0.0841213	0.00418332	0.319344	0.235719	0.214485	0.221782	0.181261	0.184168	0.22032	0.186934	-0.0292393	-0.0754016	-0.232709	-0.145148	-0.225177	-0.417413	-0.360142	-0.231295	-0.248354	-0.390023	-0.412637	-0.581352	0.0857869	-0.316292	-0.189945	-0.114541	-0.205831
-96	-0.0286561	-0.0432798	-0.0351212	-0.0152559	-0.0394938	-0.146848	-0.0999932	-0.20305	0.0370836	-0.23728	0.0559329	0.0780658	0.0938376	-0.0603493	-0.00404768	0.317868	0.229346	0.211004	0.198118	0.185779	0.191017	0.235709	0.174909	-0.083785	-0.0533009	-0.298106	-0.136102	-0.273455	-0.450536	-0.397826	-0.204225	-0.187657	-0.339593	-0.358172	-0.523163	0.143169	-0.278165	-0.189337	-0.110161	-0.241654
-94	-0.0198946	-0.0327693	-0.0382207	-0.0167034	-1.23e-05	-0.127584	-0.0804092	-0.191933	0.0291086	-0.21953	0.0742049	0.0765088	0.103088	-0.0333303	-0.00137468	0.309554	0.208148	0.198605	0.163914	0.185405	0.191521	0.237928	0.151115	-0.123636	-0.0342885	-0.361694	-0.13152	-0.320972	-0.47472	-0.427121	-0.159943	-0.124602	-0.278236	-0.281442	-0.45453	0.21903	-0.201737	-0.16549	-0.0834106	-0.261391
-92	-0.0117876	-0.0251243	-0.0449977	-0.0333944	0.0289937	-0.108162	-0.0576232	-0.179718	0.0145966	-0.199665	0.0913949	0.0831118	0.11337	-0.0103683	0.00893632	0.298836	0.175472	0.182567	0.127927	0.184527	0.183258	0.223259	0.113793	-0.149856	-0.0207277	-0.420447	-0.13273	-0.36691	-0.488797	-0.447792	-0.104756	-0.0695631	-0.211483	-0.190486	-0.382074	0.310429	-0.0945113	-0.118553	-0.0340809	-0.26517
-90	-0.00342362	-0.0213633	-0.0532067	-0.0613284	0.0485297	-0.0875495	-0.0340362	-0.165832	-0.00368637	-0.175975	0.105244	0.0928678	0.120393	0.00066373	0.0221533	0.289351	0.137184	0.169137	0.0998318	0.18871	0.164292	0.19013	0.0622022	-0.169263	-0.0139469	-0.471035	-0.140997	-0.410935	-0.493492	-0.461158	-0.0449683	-0.0279832	-0.143074	-0.093145	-0.310351	0.410793	0.0321777	-0.0525703	0.0319548	-0.255772
-88	0.00685689	-0.0210478	-0.0594652	-0.0928659	0.0619122	-0.0655335	-0.0116452	-0.149431	-0.0214564	-0.1468	0.114213	0.10066	0.120959	-0.00454727	0.0337413	0.282678	0.100429	0.163729	0.0879818	0.202679	0.133896	0.13905	-0.00242173	-0.190114	-0.0138589	-0.509452	-0.156365	-0.451291	-0.48838	-0.467972	0.014732	-0.000358306	-0.0744325	0.00477561	-0.240957	0.510844	0.165162	0.0260823	0.10585	-0.237424
-86	0.0203384	-0.0228223	-0.0612857	-0.121165	0.0720587	-0.0430085	0.00825578	-0.129515	-0.0345074	-0.111155	0.117784	0.103155	0.113883	-0.0245153	0.0401623	0.278435	0.0716396	0.169628	0.0970168	0.228378	0.0933472	0.0722189	-0.076337	-0.217746	-0.0190166	-0.532088	-0.177444	-0.483979	-0.471638	-0.467146	0.072015	0.0161603	-0.00486647	0.100285	-0.173221	0.599768	0.290151	0.109084	0.177468	-0.215504
-84	0.0375749	-0.0246618	-0.0575032	-0.142112	0.0806072	-0.0220215	0.0248008	-0.105521	-0.0399984	-0.069105	0.116282	0.0979848	0.0994806	-0.0528703	0.0391033	0.275734	0.0552916	0.187327	0.126645	0.26417	0.0463472	-0.00602271	-0.153648	-0.252884	-0.0269225	-0.536774	-0.201034	-0.503386	-0.440944	-0.455809	0.126883	0.0273006	0.0674188	0.192938	-0.104925	0.667528	0.393937	0.187799	0.2374	-0.195426
-82	0.0597384	-0.0240713	-0.0468957	-0.152793	0.0887727	-0.00508247	0.0370048	-0.0779383	-0.0368044	-0.022052	0.11025	0.0840168	0.0789826	-0.0808523	0.0292653	0.274591	0.0534776	0.215139	0.17183	0.305519	-0.00227815	-0.0896333	-0.228363	-0.29366	-0.0357446	-0.523145	-0.222218	-0.503817	-0.393819	-0.430579	0.18014	0.0399887	0.143767	0.28205	-0.0343745	0.708028	0.468011	0.25642	0.280121	-0.180146
-80	0.0891969	-0.0187728	-0.0274872	-0.15012	0.0979082	0.00572153	0.0438408	-0.0482803	-0.0254094	0.027478	0.102013	0.0624558	0.0547876	-0.100603	0.0110343	0.276188	0.0662406	0.250056	0.224692	0.346898	-0.0492353	-0.173797	-0.297485	-0.339135	-0.0468041	-0.492331	-0.234696	-0.481331	-0.329205	-0.388919	0.230941	0.0590174	0.222519	0.363126	0.0373001	0.720371	0.510591	0.31295	0.305648	-0.168875
-78	0.128246	-0.00731733	0.00227726	-0.132396	0.108872	0.00935153	0.0447948	-0.0188303	-0.00753938	0.076261	0.0947439	0.0372488	0.0302776	-0.107891	-0.0134757	0.281926	0.0916796	0.288336	0.277779	0.382696	-0.0950877	-0.257101	-0.362296	-0.3912	-0.0657776	-0.446593	-0.231826	-0.434818	-0.249605	-0.329771	0.276382	0.0851034	0.298608	0.428252	0.105688	0.707089	0.525236	0.357974	0.316963	-0.158434
-76	0.177243	0.00980468	0.0419903	-0.101316	0.120822	0.00634353	0.0405108	0.00779667	0.0143456	0.120843	0.0923459	0.0139398	0.0093876	-0.102131	-0.0407457	0.291952	0.126012	0.325526	0.325658	0.407581	-0.143207	-0.340888	-0.426965	-0.452911	-0.100485	-0.388046	-0.207977	-0.36549	-0.160566	-0.253681	0.313585	0.116435	0.366545	0.470725	0.165936	0.672086	0.516928	0.392936	0.317588	-0.145245
-74	0.233747	0.0296527	0.0884853	-0.0621974	0.130836	-0.00143046	0.0327508	0.0289277	0.0370806	0.157524	0.0986119	-0.00221721	-0.0037124	-0.0845513	-0.0662127	0.304275	0.16461	0.356394	0.364116	0.416706	-0.195613	-0.425459	-0.49422	-0.524317	-0.156206	-0.318175	-0.160302	-0.276556	-0.0672849	-0.162928	0.341822	0.150702	0.422869	0.488997	0.215218	0.620334	0.48976	0.41958	0.31135	-0.126238
-72	0.292861	0.0481397	0.136348	-0.0221844	0.134824	-0.0109245	0.0242158	0.0425527	0.0576466	0.183331	0.116617	-0.00783921	-0.0056974	-0.0566863	-0.0857567	0.315307	0.20308	0.375416	0.388516	0.406095	-0.24937	-0.507193	-0.562032	-0.600222	-0.231557	-0.238079	-0.0893657	-0.172378	0.0283389	-0.0614765	0.361621	0.184935	0.465814	0.486827	0.252616	0.558062	0.447861	0.44024	0.303049	-0.0996536
-70	0.348431	0.0619632	0.179108	0.0115561	0.128764	-0.0181815	0.0181528	0.0480037	0.0740186	0.196739	0.146407	-0.00315521	0.0039426	-0.0211963	-0.0976997	0.321593	0.238144	0.377876	0.393539	0.37389	-0.297802	-0.579202	-0.624852	-0.6729	-0.319593	-0.149213	0.0011368	-0.0583911	0.127442	0.0455587	0.372831	0.214888	0.49349	0.469644	0.277398	0.492134	0.396477	0.457277	0.297968	-0.0655249
-68	0.395229	0.0692092	0.211365	0.0340561	0.110124	-0.0198345	0.0169158	0.0457557	0.0853356	0.19751	0.183816	0.00768179	0.0216276	0.0168187	-0.10422	0.322256	0.268459	0.361739	0.375419	0.321565	-0.334124	-0.634366	-0.676939	-0.736139	-0.411988	-0.0541779	0.104559	0.0587006	0.230667	0.151606	0.374292	0.235814	0.503411	0.441159	0.288318	0.428344	0.340811	0.472369	0.300228	-0.025769
-66	0.431321	0.0694892	0.23102	0.0449781	0.0794262	-0.0144395	0.0212118	0.0368327	0.0911686	0.186203	0.22177	0.0189628	0.0407776	0.0504587	-0.110098	0.319124	0.294644	0.328624	0.334111	0.25427	-0.353775	-0.66699	-0.71387	-0.786473	-0.501681	0.042146	0.21117	0.170529	0.334389	0.248196	0.364935	0.24421	0.493794	0.402821	0.284139	0.37046	0.284528	0.485793	0.311208	0.0164978
-64	0.458066	0.0640967	0.239774	0.0493706	0.0402887	-0.00306546	0.0307238	0.0225527	0.0909346	0.164009	0.253268	0.0274518	0.0547226	0.0726437	-0.120748	0.31408	0.31662	0.282118	0.27285	0.178641	-0.354092	-0.673468	-0.732464	-0.821828	-0.582891	0.133675	0.31047	0.268522	0.43124	0.326077	0.345085	0.237872	0.465283	0.355443	0.265031	0.320244	0.230434	0.49671	0.329063	0.057735
-62	0.477912	0.0550727	0.241087	0.0547116	-0.00233031	0.0119085	0.0452208	0.00465867	0.0837586	0.132833	0.27346	0.0342068	0.0590776	0.0783987	-0.139749	0.306172	0.331235	0.225557	0.196375	0.100466	-0.333397	-0.653128	-0.730526	-0.840706	-0.650753	0.216141	0.395029	0.347057	0.515337	0.37843	0.316698	0.215599	0.422017	0.301175	0.233045	0.27882	0.18124	0.504387	0.350239	0.0954997
-60	0.491832	0.0444067	0.23754	0.0664936	-0.0443183	0.0280845	0.0644688	-0.0149413	0.0685236	0.094835	0.28089	0.0421158	0.0533676	0.0677587	-0.167142	0.292648	0.334491	0.161921	0.110381	0.0244609	-0.290446	-0.608327	-0.707221	-0.84183	-0.700899	0.289205	0.463283	0.405815	0.586609	0.40409	0.283235	0.178514	0.370795	0.243349	0.191748	0.247887	0.139809	0.509439	0.372289	0.129739
-58	0.498273	0.0329327	0.229409	0.0848166	-0.0835753	0.0438365	0.0877378	-0.0344573	0.0442656	0.052308	0.27787	0.0529828	0.0412076	0.0476887	-0.198582	0.271963	0.324934	0.0949209	0.0217598	-0.0447781	-0.22447	-0.543785	-0.662673	-0.823581	-0.729043	0.355337	0.519046	0.448741	0.649597	0.407723	0.249693	0.131727	0.319509	0.185943	0.145176	0.229837	0.108446	0.514021	0.396358	0.162147
-56	0.493918	0.0202792	0.214902	0.103599	-0.120363	0.0585705	0.113615	-0.0522573	0.0117746	0.00783201	0.269885	0.0668498	0.0286926	0.0290437	-0.226767	0.244546	0.303167	0.0281099	-0.0627422	-0.103706	-0.135439	-0.465728	-0.597559	-0.783227	-0.731608	0.416997	0.568537	0.481371	0.709338	0.396543	0.221723	0.0846544	0.275852	0.133383	0.0976044	0.227439	0.0888223	0.521223	0.426379	0.194883
-54	0.475617	0.00544167	0.191538	0.113185	-0.156537	0.0722475	0.140187	-0.0666343	-0.0255344	-0.03515	0.263373	0.0828018	0.0217226	0.0204037	-0.244437	0.211839	0.2693	-0.0364541	-0.138739	-0.151035	-0.0250561	-0.381545	-0.513334	-0.71779	-0.707083	0.475187	0.616851	0.508181	0.768151	0.376901	0.203943	0.0470861	0.245611	0.0899042	0.0530979	0.243139	0.0828293	0.534215	0.466219	0.229795
-52	0.442253	-0.0124128	0.157871	0.104509	-0.194063	0.0849315	0.164932	-0.0761513	-0.0626124	-0.073108	0.263234	0.0991428	0.0233376	0.0241887	-0.247602	0.175731	0.223039	-0.0980411	-0.203921	-0.187536	0.102403	-0.298802	-0.413021	-0.625622	-0.656888	0.529045	0.665699	0.531577	0.825025	0.352626	0.197625	0.0245442	0.230987	0.0578343	0.0146355	0.27878	0.0931046	0.555723	0.517236	0.268275
-50	0.395831	-0.0334703	0.114597	0.0733916	-0.23409	0.0963635	0.185104	-0.0804083	-0.0950774	-0.10352	0.27113	0.11376	0.0328826	0.0380137	-0.236447	0.139007	0.165987	-0.155526	-0.256483	-0.214517	0.239964	-0.223865	-0.30054	-0.507263	-0.584469	0.577213	0.714038	0.552656	0.876703	0.326076	0.200982	0.0172703	0.230766	0.0374042	-0.016375	0.334138	0.121889	0.587043	0.577224	0.310603
-48	0.341751	-0.0565863	0.0651293	0.0231936	-0.276411	0.106329	0.199115	-0.0798973	-0.119307	-0.12575	0.285788	0.124653	0.0471176	0.0578787	-0.214392	0.105049	0.10219	-0.20681	-0.294586	-0.232662	0.379161	-0.160496	-0.179756	-0.365944	-0.493519	0.619234	0.760348	0.573123	0.919989	0.299864	0.211626	0.0229422	0.242338	0.0281899	-0.0388526	0.405723	0.169043	0.627089	0.640127	0.355718
-46	0.287836	-0.0790593	0.0150413	-0.0366714	-0.319685	0.115225	0.206962	-0.0752133	-0.131498	-0.1406	0.30428	0.130793	0.0615276	0.0791887	-0.186382	0.0769764	0.0359576	-0.249714	-0.316951	-0.242557	0.511372	-0.109319	-0.0543932	-0.208509	-0.387608	0.655763	0.803473	0.595956	0.952417	0.277146	0.22841	0.0391726	0.263333	0.0294327	-0.0509431	0.486741	0.231748	0.672844	0.698085	0.40135
-44	0.242046	-0.0976428	-0.0299952	-0.0952159	-0.3627	0.123859	0.209181	-0.0667053	-0.128061	-0.149623	0.323023	0.132877	0.0719676	0.0974687	-0.157802	0.0574594	-0.0290204	-0.281963	-0.322052	-0.244538	0.629624	-0.0677814	0.0721414	-0.0448311	-0.270576	0.687472	0.84213	0.624082	0.972367	0.260066	0.251039	0.0633352	0.291937	0.038955	-0.050417	0.569161	0.305157	0.720494	0.744821	0.444559
-42	0.210152	-0.110811	-0.0665382	-0.145258	-0.40565	0.132578	0.205535	-0.0551283	-0.107957	-0.154963	0.338814	0.133366	0.0759926	0.109974	-0.133003	0.0487124	-0.0887424	-0.300973	-0.30778	-0.238456	0.729862	-0.030611	0.196358	0.115791	-0.146395	0.714555	0.874388	0.658654	0.978718	0.248756	0.278655	0.0924838	0.326645	0.0540693	-0.0353799	0.645381	0.382279	0.766097	0.777285	0.481995
-40	0.19508	-0.119062	-0.0938242	-0.18576	-0.449913	0.139931	0.194831	-0.0422863	-0.0745054	-0.159114	0.349088	0.134811	0.0734426	0.115974	-0.114413	0.0515134	-0.139228	-0.304748	-0.272991	-0.224585	0.811545	0.00787253	0.315119	0.267686	-0.0192917	0.735943	0.897146	0.697794	0.970982	0.241539	0.309248	0.124732	0.366386	0.0727024	-0.0046067	0.708722	0.453584	0.805208	0.793765	0.509964
-38	0.197309	-0.123995	-0.112553	-0.219835	-0.496689	0.143103	0.176253	-0.0304803	-0.0346564	-0.164029	0.35261	0.138253	0.0663276	0.116209	-0.102244	0.0646024	-0.17861	-0.293412	-0.219196	-0.204817	0.875917	0.0508365	0.425173	0.40916	0.105875	0.74933	0.906667	0.73718	0.949272	0.236273	0.340914	0.161332	0.411171	0.0937385	0.0428935	0.753791	0.509216	0.832717	0.792045	0.524573
-36	0.215085	-0.127269	-0.123624	-0.250489	-0.545745	0.139733	0.151041	-0.0212153	0.00413862	-0.170008	0.349942	0.143316	0.0577326	0.112914	-0.0947247	0.0851074	-0.208056	-0.269398	-0.150934	-0.182592	0.924459	0.098107	0.522516	0.538821	0.222483	0.752409	0.900555	0.772269	0.914528	0.232132	0.372682	0.20598	0.461488	0.116278	0.107828	0.777376	0.541989	0.843997	0.770069	0.522364
-34	0.244843	-0.130563	-0.127943	-0.277692	-0.595088	0.129371	0.122423	-0.0145783	0.0365686	-0.175741	0.342801	0.148822	0.0507026	0.109904	-0.0892767	0.109151	-0.229911	-0.236797	-0.0751702	-0.161886	0.958363	0.147497	0.602342	0.651843	0.322356	0.744551	0.878748	0.800091	0.868952	0.230429	0.403967	0.261919	0.516957	0.139389	0.189258	0.779549	0.549191	0.836139	0.727434	0.501107
-32	0.282174	-0.134622	-0.126029	-0.298699	-0.641007	0.113303	0.0937378	-0.0102033	0.0595326	-0.179526	0.333103	0.153706	0.0471876	0.109969	-0.0837817	0.13306	-0.245332	-0.200237	-0.00027918	-0.146278	0.97895	0.195367	0.659253	0.739373	0.396903	0.727554	0.843201	0.819698	0.815928	0.234029	0.433623	0.328912	0.574953	0.162623	0.283312	0.76297	0.532381	0.808692	0.666575	0.4604
-30	0.32297	-0.138443	-0.118309	-0.311323	-0.679132	0.0930575	0.0663978	-0.00835833	0.0709296	-0.180875	0.322131	0.157889	0.0477176	0.112179	-0.0771017	0.154227	-0.253576	-0.163958	0.0655178	-0.138051	0.98778	0.236683	0.688478	0.791794	0.43934	0.705422	0.797754	0.831958	0.760659	0.246151	0.459658	0.402159	0.630557	0.185474	0.383085	0.730686	0.495806	0.762613	0.591447	0.401117
-28	0.36322	-0.140559	-0.105881	-0.316449	-0.706151	0.0698915	0.0397108	-0.00945233	0.0694476	-0.180348	0.310815	0.162149	0.0522616	0.113243	-0.0683377	0.171641	-0.252746	-0.131167	0.116131	-0.137896	0.986367	0.266123	0.687659	0.803097	0.446968	0.683157	0.747365	0.838881	0.70888	0.269278	0.479672	0.473692	0.677392	0.205753	0.479946	0.684308	0.443215	0.698661	0.505392	0.324285
-26	0.39902	-0.140328	-0.0908137	-0.317401	-0.721091	0.0453295	0.0125078	-0.0129513	0.0552716	-0.178375	0.30013	0.167857	0.0610201	0.110091	-0.0560892	0.185593	-0.241251	-0.104356	0.147781	-0.145253	0.97578	0.280319	0.657995	0.773739	0.421841	0.663908	0.696411	0.842225	0.664827	0.303548	0.491672	0.535293	0.709538	0.219412	0.565816	0.624319	0.37585	0.616965	0.410258	0.230611
-24	0.428067	-0.137299	-0.0746827	-0.316682	-0.724322	0.0214745	-0.0156612	-0.0174033	0.0308946	-0.174895	0.290823	0.175434	0.0737326	0.101114	-0.0389467	0.19735	-0.2192	-0.0858691	0.158334	-0.159299	0.956485	0.278801	0.603688	0.709611	0.369716	0.647349	0.647433	0.842285	0.629848	0.345592	0.494931	0.580725	0.723411	0.22344	0.635269	0.551194	0.294304	0.518437	0.308075	0.121235
-22	0.450699	-0.130203	-0.0574222	-0.314132	-0.715989	0.00100204	-0.0443817	-0.0211408	0.00129213	-0.169693	0.282722	0.182585	0.0887936	0.0853447	-0.0168657	0.208973	-0.188559	-0.0772811	0.148491	-0.178659	0.928504	0.262417	0.529659	0.61817	0.297743	0.63009	0.602115	0.837914	0.601994	0.389289	0.490488	0.606015	0.7188	0.218734	0.68545	0.466795	0.202029	0.40644	0.202846	-0.000679143
-20	0.468909	-0.118177	-0.0379787	-0.308911	-0.696113	-0.0132965	-0.0718182	-0.0229483	-0.0268294	-0.162802	0.274383	0.184489	0.102452	0.0620202	0.00785282	0.222522	-0.15308	-0.0789891	0.122109	-0.201203	0.891686	0.232061	0.440414	0.506506	0.212696	0.608368	0.562785	0.82704	0.576025	0.427824	0.481465	0.609908	0.698754	0.21123	0.71538	0.374839	0.107084	0.287443	0.100331	-0.128902
-18	0.484664	-0.102327	-0.0156897	-0.300991	-0.665297	-0.0195365	-0.0947262	-0.0220163	-0.0474314	-0.153846	0.26302	0.175663	0.109609	0.0298777	0.0307793	0.239107	-0.117851	-0.0902661	0.0847808	-0.224458	0.846841	0.189492	0.340995	0.383293	0.121292	0.579844	0.532412	0.807567	0.545196	0.455535	0.472601	0.593494	0.668158	0.208418	0.724761	0.280944	0.0194922	0.169864	0.0058683	-0.255034
-16	0.499278	-0.0851568	0.00947275	-0.290319	-0.625011	-0.0175225	-0.109106	-0.0181063	-0.0565274	-0.141914	0.244396	0.152135	0.104719	-0.0133433	0.0463173	0.258278	-0.0884224	-0.109841	0.0422718	-0.245886	0.796396	0.138422	0.238386	0.261681	0.0308365	0.543898	0.512582	0.777947	0.504222	0.467783	0.468928	0.560201	0.632011	0.214327	0.713649	0.192046	-0.0524189	0.0622327	-0.0772709	-0.370081
-14	0.513688	-0.0693928	0.0372018	-0.276277	-0.577027	-0.00838747	-0.111409	-0.0111303	-0.0524394	-0.125262	0.214307	0.112222	0.0831591	-0.0701758	0.0497418	0.277924	-0.0687984	-0.136	-0.00038518	-0.26308	0.743712	0.0831886	0.140464	0.156995	-0.0518909	0.500611	0.501963	0.736908	0.450335	0.460091	0.475339	0.516828	0.595284	0.228016	0.683306	0.115628	-0.10423	-0.027823	-0.147309	-0.466531
-12	0.52819	-0.0569318	0.0665308	-0.258272	-0.523723	0.00608954	-0.0993152	-0.00112634	-0.0361194	-0.101644	0.170452	0.0566783	0.0427721	-0.141033	0.0386428	0.294893	-0.0593654	-0.166798	-0.0399832	-0.273898	0.690911	0.026166	0.0533218	0.080578	-0.122412	0.45101	0.496967	0.683902	0.383536	0.428542	0.496975	0.474372	0.564518	0.247621	0.638519	0.0589058	-0.135324	-0.0938263	-0.201876	-0.538485
-10	0.542282	-0.0485918	0.0956088	-0.236548	-0.468494	0.023777	-0.0729197	0.0112292	-0.0115599	-0.0699165	0.114588	-0.0115602	-0.0145584	-0.221961	0.0143083	0.305756	-0.0566534	-0.200225	-0.0758212	-0.277211	0.638079	-0.032488	-0.0202436	0.0353458	-0.179231	0.397794	0.494269	0.620255	0.307521	0.371703	0.538861	0.446117	0.547903	0.273798	0.588225	0.0284426	-0.146833	-0.129909	-0.236184	-0.581532
-8	0.555218	-0.0434263	0.12239	-0.211718	-0.414898	0.042567	-0.0352107	0.0246782	0.0157051	-0.0306675	0.0529464	-0.0870987	-0.0826949	-0.304144	-0.0183542	0.306912	-0.0564044	-0.234924	-0.10944	-0.273631	0.584411	-0.0928365	-0.0796366	0.016962	-0.222832	0.345273	0.491985	0.54936	0.230242	0.291952	0.603657	0.442725	0.552468	0.308375	0.542824	0.0302958	-0.138541	-0.130474	-0.243434	-0.592676
-6	0.566706	-0.0396533	0.145126	-0.184714	-0.366141	0.0607295	0.00873879	0.0379887	0.0406986	0.013444	-0.00527662	-0.163	-0.152972	-0.375651	-0.0520512	0.29447	-0.0561764	-0.270661	-0.143357	-0.265787	0.528995	-0.154261	-0.125225	0.0179097	-0.254963	0.296871	0.488563	0.475009	0.160507	0.194094	0.689379	0.467612	0.580634	0.351416	0.510041	0.0688824	-0.108206	-0.0918944	-0.218083	-0.571109
-4	0.575632	-0.0366053	0.161613	-0.157919	-0.325515	0.0771815	0.0537148	0.0499677	0.0594336	0.058573	-0.0504616	-0.230953	-0.216614	-0.425513	-0.0796232	0.265323	-0.0559334	-0.307831	-0.179084	-0.257178	0.47148	-0.215541	-0.157722	0.030941	-0.278195	0.253581	0.481447	0.399645	0.103207	0.0835622	0.789016	0.515623	0.629376	0.400575	0.493362	0.144972	-0.0544173	-0.0147277	-0.159466	-0.519693
-2	0.579322	-0.0364713	0.168192	-0.135879	-0.296823	0.0910795	0.0958728	0.0594277	0.0691696	0.10033	-0.0751611	-0.282351	-0.266412	-0.448131	-0.0961417	0.217902	-0.0583084	-0.347773	-0.217319	-0.252016	0.412719	-0.274376	-0.178434	0.0495429	-0.295464	0.215251	0.468648	0.325122	0.0592104	-0.0333954	0.892734	0.576324	0.691756	0.45279	0.491622	0.254301	0.0205112	0.0951969	-0.0725087	-0.445214
0	0.574644	-0.0429483	0.161398	-0.123712	-0.28303	0.101905	0.132831	0.0653887	0.0691236	0.134883	-0.0753716	-0.310057	-0.297309	-0.444168	-0.0993382	0.152967	-0.0685774	-0.3923	-0.258476	-0.254768	0.355415	-0.326908	-0.189316	0.0671139	-0.309071	0.183183	0.451221	0.25484	0.0290532	-0.148337	0.990778	0.639123	0.759303	0.504688	0.499933	0.388407	0.110428	0.227912	0.0343342	-0.356725
2	0.560165	-0.0587998	0.140064	-0.124076	-0.284374	0.109517	0.163639	0.0677177	0.0614896	0.159794	-0.0514871	-0.311571	-0.307144	-0.418896	-0.0899767	0.0745334	-0.0923514	-0.442436	-0.30233	-0.269099	0.303764	-0.368578	-0.192346	0.0769361	-0.319974	0.160408	0.433079	0.194269	0.015685	-0.25106	1.07568	0.696805	0.823955	0.552564	0.511126	0.537407	0.208388	0.372392	0.152909	-0.262762
4	0.536392	-0.0851893	0.106086	-0.136333	-0.298319	0.115002	0.18846	0.0672867	0.0508246	0.174579	-0.00876412	-0.291315	-0.298157	-0.380368	-0.0722087	-0.00982358	-0.132421	-0.497134	-0.347691	-0.296551	0.262237	-0.396463	-0.189243	0.0734534	-0.327964	0.150334	0.419146	0.149463	0.022277	-0.332127	1.1435	0.746364	0.879411	0.59306	0.517816	0.692041	0.309242	0.518955	0.277358	-0.169161
6	0.505135	-0.122092	0.0631738	-0.157651	-0.320708	0.121091	0.209074	0.0657017	0.0417076	0.181033	0.0444654	-0.259637	-0.276677	-0.337676	-0.0529362	-0.0906106	-0.186901	-0.553241	-0.393181	-0.336093	0.233996	-0.410653	-0.181519	0.054261	-0.332762	0.155247	0.413621	0.124975	0.0492342	-0.384901	1.19349	0.788177	0.922081	0.625647	0.51459	0.844313	0.409555	0.659628	0.402797	-0.0791009
8	0.469484	-0.167448	0.0163518	-0.184274	-0.346619	0.131531	0.228794	0.0647277	0.0373146	0.182715	0.100057	-0.22871	-0.249924	-0.297623	-0.0390632	-0.158972	-0.250299	-0.606818	-0.437427	-0.384838	0.220185	-0.412725	-0.170458	0.021564	-0.334609	0.175986	0.419678	0.122877	0.0919913	-0.407058	1.22611	0.824792	0.950839	0.652777	0.498887	0.986721	0.505369	0.787251	0.523756	0.00505102
10	0.433885	-0.216235	-0.0283892	-0.212468	-0.370344	0.149343	0.250287	0.0654367	0.0394996	0.183889	0.153454	-0.206485	-0.222337	-0.261764	-0.0343547	-0.20951	-0.315727	-0.654443	-0.47881	-0.439252	0.220865	-0.40254	-0.156195	-0.0179582	-0.333121	0.212547	0.439143	0.143003	0.143004	-0.400122	1.24057	0.858922	0.96532	0.676346	0.470633	1.11185	0.591058	0.895167	0.633964	0.0804393
12	0.403525	-0.261725	-0.0652437	-0.238968	-0.386082	0.175053	0.273442	0.0677547	0.0490206	0.187937	0.204551	-0.194198	-0.194057	-0.227026	-0.0382667	-0.241657	-0.377454	-0.694711	-0.51635	-0.496601	0.235198	-0.377598	-0.137942	-0.0569506	-0.32665	0.265626	0.473733	0.184816	0.196834	-0.367366	1.23409	0.891522	0.964234	0.694515	0.430948	1.21255	0.660302	0.977778	0.727225	0.143709
14	0.382967	-0.298239	-0.0898087	-0.26121	-0.389093	0.206983	0.295705	0.0708087	0.0656026	0.196579	0.254196	-0.188936	-0.163501	-0.190291	-0.0481817	-0.258747	-0.432477	-0.728106	-0.550323	-0.555092	0.261212	-0.336244	-0.11501	-0.0908949	-0.313102	0.336995	0.524989	0.248924	0.253474	-0.311935	1.20359	0.920348	0.945197	0.701468	0.381424	1.28271	0.708124	1.03151	0.798386	0.191976
16	0.375	-0.322844	-0.100093	-0.276872	-0.377213	0.242319	0.314398	0.0734337	0.0876836	0.2094	0.302545	-0.187443	-0.129772	-0.151466	-0.0619067	-0.26565	-0.479791	-0.755736	-0.581097	-0.61276	0.295698	-0.280895	-0.087749	-0.118463	-0.291674	0.428636	0.592913	0.336482	0.317015	-0.236136	1.14839	0.939936	0.905381	0.689776	0.323538	1.31827	0.732627	1.05554	0.8446	0.224199
18	0.38001	-0.335613	-0.0970082	-0.283959	-0.351889	0.278094	0.328119	0.0742977	0.113232	0.224052	0.348715	-0.187215	-0.0934974	-0.112686	-0.0786667	-0.266761	-0.518702	-0.777883	-0.60813	-0.667	0.33459	-0.218237	-0.0577301	-0.139505	-0.263503	0.54103	0.67463	0.447106	0.392421	-0.142916	1.07118	0.943002	0.84317	0.653076	0.259208	1.31752	0.735121	1.05112	0.865327	0.240989
20	0.395779	-0.338903	-0.0840802	-0.281517	-0.317833	0.311292	0.336505	0.0721327	0.140376	0.236932	0.390861	-0.186793	-0.0564764	-0.0764313	-0.0992317	-0.265265	-0.548767	-0.794091	-0.63011	-0.714883	0.374349	-0.156566	-0.0270611	-0.153196	-0.231282	0.672712	0.765726	0.577371	0.482885	-0.0367489	0.977469	0.923421	0.759418	0.588379	0.191329	1.28116	0.718428	1.02036	0.86103	0.243746
22	0.418476	-0.33627	-0.0660652	-0.269944	-0.2811	0.339005	0.339137	0.0656197	0.167233	0.244039	0.426246	-0.186381	-0.0223364	-0.0459513	-0.126072	-0.262733	-0.570561	-0.803512	-0.645828	-0.754056	0.412369	-0.102871	0.00239113	-0.157769	-0.198219	0.820866	0.862583	0.72126	0.588426	0.0764415	0.873917	0.878611	0.658067	0.497499	0.123478	1.21251	0.685769	0.965729	0.833564	0.233817
24	0.444001	-0.330801	-0.0475747	-0.251392	-0.247064	0.358185	0.334902	0.0532477	0.190621	0.24148	0.452172	-0.186961	0.0048486	-0.0253813	-0.162012	-0.259152	-0.585118	-0.805218	-0.654339	-0.783006	0.446573	-0.0609099	0.0290653	-0.15186	-0.16727	0.980693	0.962344	0.871075	0.706171	0.19024	0.767464	0.81053	0.546251	0.387769	0.0596001	1.11742	0.639342	0.890399	0.78681	0.211974
26	0.468646	-0.324004	-0.0318882	-0.230328	-0.219463	0.365571	0.321745	0.0325527	0.205014	0.225712	0.467281	-0.189001	0.0220011	-0.0186988	-0.208149	-0.253887	-0.592232	-0.798534	-0.655208	-0.801624	0.474733	-0.0306627	0.0520724	-0.136059	-0.139798	1.1448	1.06186	1.0182	0.830754	0.29778	0.665303	0.724927	0.433462	0.270933	0.00329536	1.00323	0.579834	0.797797	0.725351	0.178221
28	0.489945	-0.315945	-0.0208447	-0.212174	-0.200692	0.358451	0.297015	0.000721665	0.203542	0.193752	0.471884	-0.192471	0.0277281	-0.0284788	-0.263243	-0.246856	-0.590581	-0.783772	-0.648952	-0.811572	0.494271	-0.00893843	0.0715235	-0.112558	-0.114369	1.30306	1.15696	1.15384	0.954757	0.392318	0.574155	0.629475	0.329761	0.16005	-0.0425745	0.878038	0.507317	0.691937	0.652605	0.132512
30	0.506079	-0.307088	-0.0158807	-0.202048	-0.192902	0.336329	0.258528	-0.0439663	0.181629	0.14476	0.468112	-0.196044	0.0231556	-0.0534563	-0.323894	-0.239395	-0.580099	-0.763215	-0.637508	-0.816517	0.502282	0.00797094	0.0880241	-0.0833153	-0.0879168	1.44405	1.243	1.27027	1.07033	0.468204	0.49892	0.531384	0.24339	0.0666201	-0.07623	0.750817	0.422812	0.577952	0.571878	0.0759918
32	0.515357	-0.299315	-0.0187787	-0.203338	-0.198485	0.301964	0.206118	-0.100345	0.140026	0.0809	0.460808	-0.195528	0.0125466	-0.0874613	-0.384782	-0.234013	-0.563011	-0.740355	-0.623575	-0.820459	0.496374	0.0224057	0.102066	-0.0486498	-0.058006	1.5567	1.31491	1.36187	1.17088	0.521524	0.441979	0.437008	0.179857	-0.000887886	-0.0965602	0.630923	0.32826	0.461723	0.486969	0.0110109
34	0.516603	-0.294975	-0.0310727	-0.216907	-0.219382	0.260241	0.142488	-0.164371	0.0847506	0.00711102	0.456347	-0.184985	0.0017686	-0.122346	-0.440219	-0.232067	-0.541991	-0.717697	-0.608564	-0.825466	0.476362	0.0350449	0.114213	-0.00722963	-0.024085	1.6319	1.36743	1.4254	1.25139	0.550121	0.40317	0.351756	0.141306	-0.0372498	-0.102889	0.526623	0.226675	0.348222	0.401054	-0.0604082
36	0.510023	-0.295627	-0.0530997	-0.241732	-0.255734	0.215456	0.0718848	-0.23081	0.0226606	-0.071007	0.459738	-0.160443	-0.0046474	-0.152461	-0.486232	-0.23159	-0.517711	-0.694616	-0.590248	-0.830018	0.444877	0.0452643	0.124704	0.0405523	0.0123611	1.6642	1.39584	1.46049	1.30876	0.553982	0.379675	0.279043	0.126069	-0.0426212	-0.0958888	0.444278	0.124402	0.241122	0.316037	-0.136873
38	0.496977	-0.301965	-0.0838352	-0.276523	-0.305605	0.169926	-0.00163021	-0.295155	-0.0415794	-0.14905	0.472508	-0.122635	-0.0049194	-0.176011	-0.521779	-0.227763	-0.488766	-0.668042	-0.564019	-0.83038	0.405777	0.0501874	0.131913	0.0888962	0.0473307	1.65359	1.39791	1.4704	1.34256	0.536388	0.366349	0.218624	0.128493	-0.0242022	-0.0787396	0.388241	0.0312571	0.143836	0.234683	-0.216395
40	0.479293	-0.314505	-0.121529	-0.319568	-0.366009	0.125422	-0.0747922	-0.353721	-0.105074	-0.223815	0.492758	-0.0770552	0.0001956	-0.193221	-0.54804	-0.216173	-0.453372	-0.635259	-0.526884	-0.823502	0.362489	0.0451984	0.131974	0.127751	0.0751548	1.606	1.37533	1.46158	1.35536	0.503861	0.357093	0.167522	0.140435	0.00601053	-0.0563475	0.359534	-0.0444994	0.0592091	0.161273	-0.296122
42	0.458784	-0.333054	-0.163769	-0.367638	-0.433703	0.0850205	-0.143983	-0.402627	-0.164381	-0.291582	0.517785	-0.0305322	0.0093676	-0.203606	-0.566186	-0.195096	-0.410629	-0.595934	-0.480828	-0.808944	0.318316	0.0261038	0.121402	0.148927	0.0906423	1.53187	1.33385	1.44202	1.35159	0.464802	0.347252	0.123529	0.154195	0.0366661	-0.033557	0.354635	-0.101418	-0.0115728	0.100452	-0.373608
44	0.437238	-0.356069	-0.207749	-0.416257	-0.505275	0.053384	-0.204739	-0.437487	-0.214468	-0.347418	0.546104	0.0124088	0.0222856	-0.204941	-0.575918	-0.165112	-0.36109	-0.552051	-0.431937	-0.788373	0.277272	-0.00805874	0.10018	0.151047	0.091781	1.4437	1.28213	1.41927	1.33625	0.427343	0.335484	0.0870466	0.164364	0.0603359	-0.0133697	0.3664	-0.144678	-0.069023	0.0554853	-0.447319
46	0.416377	-0.381239	-0.250547	-0.461419	-0.577307	0.035517	-0.252037	-0.454224	-0.249799	-0.386289	0.577565	0.0502428	0.0392486	-0.194441	-0.57588	-0.127486	-0.307843	-0.507046	-0.387534	-0.764626	0.244114	-0.0539586	0.072967	0.139796	0.0807258	1.35446	1.23028	1.39958	1.31441	0.39855	0.322701	0.0592687	0.167562	0.0720708	0.00198108	0.386599	-0.181721	-0.114551	0.0254342	-0.516055
48	0.398453	-0.405485	-0.289067	-0.49974	-0.645992	0.035938	-0.280867	-0.450038	-0.26549	-0.40401	0.612365	0.0830498	0.0603526	-0.170501	-0.565297	-0.0832556	-0.256756	-0.464927	-0.353375	-0.741081	0.223441	-0.104417	0.0473907	0.124669	0.0634519	1.27618	1.18854	1.3878	1.29029	0.384598	0.310407	0.0401519	0.161477	0.0678994	0.0104509	0.408656	-0.217784	-0.149564	0.00462496	-0.578665
50	0.386803	-0.425499	-0.319864	-0.527712	-0.707277	0.0580375	-0.286713	-0.423837	-0.258002	-0.397843	0.64948	0.11098	0.0841146	-0.135456	-0.545532	-0.0329756	-0.214326	-0.429116	-0.331828	-0.720736	0.217557	-0.152299	0.0309086	0.115349	0.0469113	1.218	1.16554	1.38632	1.26563	0.390083	0.301056	0.0301999	0.146471	0.0485629	0.0113604	0.429277	-0.253981	-0.174621	-0.0140273	-0.633752
52	0.384857	-0.438737	-0.339788	-0.542512	-0.757276	0.103155	-0.266429	-0.376315	-0.225664	-0.367074	0.686412	0.134246	0.107624	-0.0957913	-0.520125	0.0222434	-0.184707	-0.40162	-0.321661	-0.705286	0.225152	-0.194301	0.0275253	0.119093	0.0358146	1.1834	1.16532	1.39354	1.23866	0.415596	0.299651	0.0329723	0.127522	0.0237359	0.00807631	0.448631	-0.28849	-0.188677	-0.0344611	-0.679348
54	0.39454	-0.444734	-0.347087	-0.543921	-0.793541	0.168608	-0.219802	-0.310834	-0.170314	-0.314055	0.720864	0.153612	0.128201	-0.0584263	-0.492613	0.0800114	-0.16806	-0.382665	-0.318993	-0.694811	0.241047	-0.231511	0.0370554	0.137917	0.0312227	1.16988	1.18569	1.40468	1.20664	0.456744	0.312198	0.053416	0.112526	0.00855815	0.00702869	0.468791	-0.319569	-0.189839	-0.0563539	-0.714165
56	0.415504	-0.444862	-0.342028	-0.535076	-0.815831	0.247061	-0.151193	-0.233856	-0.0985044	-0.245205	0.751811	0.169011	0.144659	-0.0275913	-0.464829	0.136603	-0.160595	-0.371048	-0.319514	-0.687945	0.258804	-0.266495	0.056064	0.167616	0.0315738	1.17155	1.21972	1.4143	1.1699	0.50599	0.34164	0.0930479	0.10732	0.0138661	0.0138747	0.492371	-0.346762	-0.176439	-0.0774976	-0.738115
58	0.445872	-0.440558	-0.326267	-0.520829	-0.825856	0.328764	-0.0687162	-0.153404	-0.0199144	-0.169265	0.778142	0.177493	0.155749	-0.00560627	-0.437853	0.187797	-0.156243	-0.364277	-0.32004	-0.682513	0.273095	-0.30109	0.0798686	0.200648	0.0346432	1.18258	1.25882	1.41882	1.13245	0.555543	0.385302	0.147831	0.112316	0.0400296	0.0296287	0.522666	-0.368414	-0.147399	-0.0956896	-0.75162
60	0.482916	-0.432196	-0.302119	-0.50539	-0.826546	0.405416	0.0186508	-0.0764033	0.0560406	-0.09399	0.796503	0.173577	0.158975	0.00492373	-0.413696	0.230353	-0.149482	-0.359417	-0.318753	-0.676681	0.28159	-0.335179	0.10412	0.231351	0.0386921	1.1987	1.29507	1.4168	1.09925	0.599694	0.436357	0.210026	0.123283	0.0785042	0.0510668	0.563433	-0.379427	-0.101941	-0.108426	-0.754554
62	0.523201	-0.420295	-0.2726	-0.490403	-0.821889	0.472317	0.103628	-0.00686034	0.122701	-0.02387	0.802077	0.152444	0.151827	0.00121873	-0.394462	0.262932	-0.137266	-0.353854	-0.31457	-0.669755	0.285195	-0.366983	0.125664	0.257981	0.0420883	1.21678	1.3224	1.40802	1.07273	0.635131	0.486513	0.271764	0.134191	0.117007	0.0734731	0.617212	-0.372502	-0.0402754	-0.112121	-0.746048
64	0.562305	-0.406849	-0.241623	-0.47593	-0.816	0.527721	0.18133	0.0539937	0.176676	0.039845	0.791428	0.113017	0.133941	-0.0174513	-0.380206	0.28548	-0.119585	-0.34658	-0.307785	-0.662892	0.286396	-0.39436	0.141845	0.280311	0.04224	1.23341	1.33633	1.39209	1.05124	0.660006	0.527949	0.325486	0.139144	0.144196	0.0920366	0.68331	-0.341754	0.0350042	-0.104717	-0.725813
66	0.595708	-0.395547	-0.213946	-0.462052	-0.812484	0.571563	0.249873	0.106826	0.217031	0.09858	0.764391	0.0578498	0.107814	-0.0487413	-0.368871	0.297798	-0.0995164	-0.338703	-0.30017	-0.658457	0.288236	-0.415292	0.151071	0.297948	0.0366592	1.24445	1.33328	1.36776	1.02947	0.672606	0.553813	0.363572	0.13355	0.153247	0.102649	0.757152	-0.285378	0.118335	-0.0881452	-0.695205
68	0.620468	-0.389552	-0.193304	-0.449131	-0.813094	0.60464	0.310537	0.15331	0.244916	0.154955	0.723946	-0.00846021	0.0771636	-0.0879113	-0.357782	0.29923	-0.0821454	-0.332884	-0.294459	-0.658573	0.294185	-0.427365	0.153875	0.311668	0.024775	1.24531	1.31075	1.33343	1.00098	0.671486	0.55994	0.380266	0.115582	0.143212	0.103286	0.831296	-0.206542	0.202849	-0.0661071	-0.656937
70	0.63671	-0.389435	-0.181059	-0.436664	-0.817141	0.627604	0.365766	0.194929	0.262341	0.21126	0.675378	-0.0797192	0.0461046	-0.128551	-0.345232	0.289663	-0.0724154	-0.331855	-0.293341	-0.663726	0.307203	-0.428683	0.15243	0.323564	0.00815639	1.23236	1.26719	1.28865	0.962449	0.65617	0.546103	0.375243	0.0867342	0.117385	0.0949112	0.897801	-0.112214	0.282309	-0.0398849	-0.61371
72	0.646621	-0.393273	-0.176341	-0.423874	-0.8224	0.639868	0.416476	0.232073	0.271216	0.267995	0.6255	-0.148194	0.0191006	-0.163456	-0.329867	0.269568	-0.0731294	-0.337874	-0.299106	-0.67265	0.327629	-0.420982	0.147835	0.334733	-0.0112749	1.20396	1.2019	1.23545	0.916977	0.627436	0.515284	0.353839	0.0506786	0.0803677	0.0804112	0.950727	-0.0106146	0.352724	-0.00704678	-0.567346
74	0.652537	-0.398375	-0.177843	-0.411098	-0.826888	0.63921	0.460679	0.263338	0.272366	0.322875	0.581742	-0.205972	0.0006476	-0.185416	-0.309977	0.240216	-0.0839344	-0.352013	-0.312923	-0.682731	0.352772	-0.410046	0.139023	0.342795	-0.0328906	1.16087	1.11598	1.17861	0.872917	0.587639	0.47127	0.323681	0.0112643	0.0356169	0.062716	0.987981	0.0912882	0.412502	0.0368373	-0.518499
76	0.656136	-0.403229	-0.184596	-0.399552	-0.82993	0.623048	0.49404	0.285969	0.266086	0.371315	0.5496	-0.24836	-0.0066124	-0.189346	-0.284367	0.204482	-0.101131	-0.373013	-0.332638	-0.689743	0.378553	-0.402257	0.123653	0.342416	-0.0566633	1.10617	1.01413	1.1243	0.838597	0.54066	0.417832	0.29175	-0.0279769	-0.0145403	0.0447303	1.0107	0.188255	0.461648	0.0961381	-0.467288
78	0.65893	-0.407911	-0.195743	-0.390051	-0.831118	0.590624	0.512209	0.297484	0.254486	0.408205	0.530023	-0.276033	-0.0037474	-0.174971	-0.253502	0.166774	-0.119364	-0.397651	-0.353231	-0.689184	0.400806	-0.401498	0.0995475	0.32762	-0.0822085	1.04451	0.904595	1.07747	0.8166	0.490786	0.35941	0.264151	-0.0627849	-0.0670974	0.0302462	1.0212	0.275112	0.499914	0.172711	-0.414652
80	0.662229	-0.412952	-0.210226	-0.382977	-0.829931	0.544065	0.513122	0.297067	0.242011	0.43015	0.519185	-0.293967	0.0048686	-0.147421	-0.219572	0.130871	-0.134445	-0.42285	-0.369709	-0.678266	0.414342	-0.410484	0.0637521	0.292555	-0.109669	0.980755	0.796362	1.03929	0.802522	0.440572	0.301797	0.246937	-0.0878976	-0.116475	0.0241065	1.02079	0.346133	0.525849	0.264159	-0.363024
82	0.666536	-0.417508	-0.226713	-0.377452	-0.825283	0.487999	0.497187	0.285588	0.233711	0.436628	0.510314	-0.307995	0.0138026	-0.114671	-0.184942	0.0982524	-0.145327	-0.447594	-0.380274	-0.657089	0.411985	-0.433001	0.0122868	0.231976	-0.140364	0.918395	0.696639	1.00692	0.78834	0.389974	0.25158	0.245662	-0.0978389	-0.15427	0.0311636	1.00943	0.39598	0.5375	0.364159	-0.31505
84	0.671496	-0.419622	-0.243495	-0.370826	-0.815855	0.428309	0.466097	0.264667	0.232791	0.429543	0.49593	-0.322182	0.0182146	-0.0835213	-0.151022	0.0677664	-0.15399	-0.473204	-0.386957	-0.628571	0.386616	-0.472372	-0.0579727	0.144186	-0.176198	0.858231	0.610159	0.975336	0.76651	0.337365	0.215516	0.265368	-0.0877706	-0.170691	0.0556287	0.986416	0.421111	0.533975	0.464448	-0.272754
86	0.675609	-0.417914	-0.259217	-0.360222	-0.800733	0.371416	0.42261	0.236146	0.240072	0.412656	0.469709	-0.338042	0.0144906	-0.0568363	-0.118427	0.0360624	-0.164368	-0.502658	-0.394108	-0.597378	0.335355	-0.527315	-0.145797	0.0342872	-0.217666	0.7987	0.540153	0.939561	0.732084	0.281151	0.199612	0.309257	-0.0543484	-0.15721	0.100786	0.951762	0.420653	0.516235	0.557006	-0.236923
88	0.676009	-0.412953	-0.273948	-0.345349	-0.780688	0.322934	0.371035	0.201739	0.254557	0.390531	0.42817	-0.354705	0.0005326	-0.0353663	-0.0874867	-0.00117658	-0.180541	-0.539076	-0.405871	-0.56863	0.261182	-0.590485	-0.24516	-0.0860669	-0.262653	0.73798	0.490424	0.896729	0.683834	0.221629	0.206755	0.376272	0.00231988	-0.110897	0.167146	0.907161	0.397159	0.487217	0.635493	-0.207518
90	0.669121	-0.406334	-0.288828	-0.328695	-0.757654	0.286162	0.316711	0.162902	0.274814	0.367667	0.371079	-0.370336	-0.0246194	-0.0203863	-0.0588367	-0.0474356	-0.205268	-0.584165	-0.424879	-0.546305	0.17104	-0.651373	-0.347523	-0.202646	-0.307311	0.676382	0.465247	0.847306	0.624767	0.161997	0.23574	0.460329	0.0776151	-0.0362657	0.251568	0.856135	0.356713	0.451285	0.696205	-0.183909
92	0.652414	-0.39915	-0.304616	-0.312863	-0.7331	0.261004	0.264515	0.120663	0.298921	0.347551	0.30096	-0.383981	-0.0605124	-0.0137063	-0.0331067	-0.103812	-0.239204	-0.637441	-0.451647	-0.532474	0.071819	-0.700978	-0.4456	-0.305457	-0.34793	0.617046	0.46637	0.794317	0.561298	0.107603	0.283413	0.553265	0.164496	0.0581121	0.348951	0.802468	0.306946	0.412741	0.737131	-0.165396
94	0.625494	-0.391375	-0.320629	-0.298888	-0.706878	0.243743	0.216834	0.0757037	0.323621	0.332313	0.223196	-0.395137	-0.104174	-0.0144013	-0.00941168	-0.168297	-0.279633	-0.696047	-0.484287	-0.526621	-0.032194	-0.734243	-0.535608	-0.393092	-0.382379	0.56483	0.490369	0.741754	0.501814	0.0629887	0.347537	0.649451	0.257242	0.165145	0.455443	0.74865	0.254993	0.374235	0.755662	-0.151889
96	0.589659	-0.381741	-0.33519	-0.286895	-0.677492	0.227967	0.172992	0.0281607	0.343731	0.32225	0.144645	-0.40332	-0.150678	-0.0183463	0.0150633	-0.236098	-0.319712	-0.754818	-0.518597	-0.525609	-0.138973	-0.750274	-0.616799	-0.470501	-0.409722	0.525265	0.52915	0.693247	0.454161	0.0303669	0.426505	0.746872	0.35208	0.281517	0.568606	0.695055	0.206484	0.336255	0.747942	-0.143984
98	0.546681	-0.368512	-0.346805	-0.276831	-0.642925	0.206471	0.130551	-0.0216953	0.353781	0.316546	0.0706444	-0.408614	-0.195597	-0.0219758	0.0431338	-0.301453	-0.351613	-0.807921	-0.548689	-0.52439	-0.246567	-0.751243	-0.689873	-0.543093	-0.429037	0.504176	0.574055	0.65178	0.423785	0.0101335	0.516447	0.843864	0.44475	0.405026	0.685032	0.640995	0.165669	0.298439	0.711714	-0.141698
100	0.49763	-0.351281	-0.355032	-0.268358	-0.60135	0.174346	0.0877008	-0.0723043	0.351367	0.31446	0.00257438	-0.41238	-0.237365	-0.0253428	0.0756268	-0.360369	-0.371422	-0.851235	-0.568684	-0.518423	-0.351791	-0.741589	-0.755744	-0.613031	-0.439261	0.507065	0.620005	0.619892	0.413003	0.00221917	0.610209	0.935988	0.528997	0.530839	0.798883	0.586421	0.135022	0.260951	0.649752	-0.143829
102	0.442809	-0.33101	-0.360413	-0.260301	-0.551043	0.130595	0.0445483	-0.120827	0.339094	0.316229	-0.0617826	-0.416385	-0.277087	-0.0308338	0.111316	-0.411928	-0.379914	-0.883553	-0.574393	-0.505052	-0.45005	-0.727256	-0.815046	-0.679141	-0.439728	0.538116	0.666479	0.59973	0.422007	0.00704996	0.699606	1.01724	0.597811	0.651318	0.903757	0.53275	0.114883	0.224404	0.569896	-0.148655
104	0.382991	-0.308716	-0.363247	-0.250019	-0.489831	0.077585	0.00285729	-0.164254	0.32337	0.322917	-0.125557	-0.421118	-0.316156	-0.0393078	0.148785	-0.456802	-0.379168	-0.905313	-0.563508	-0.482654	-0.536489	-0.714894	-0.867847	-0.738603	-0.430494	0.598588	0.714968	0.592334	0.448744	0.0245023	0.77787	1.08266	0.646673	0.760069	0.995971	0.482784	0.10491	0.189994	0.48344	-0.154085
106	0.320899	-0.284952	-0.362863	-0.233023	-0.415025	0.019246	-0.0346287	-0.200635	0.311292	0.336088	-0.189032	-0.424245	-0.353713	-0.0472108	0.188372	-0.495691	-0.370813	-0.917269	-0.535575	-0.449771	-0.606564	-0.709546	-0.913309	-0.788349	-0.411542	0.685521	0.765813	0.596915	0.489157	0.0527396	0.840328	1.1295	0.67471	0.854918	1.07523	0.440297	0.106486	0.159778	0.403742	-0.157255
108	0.261167	-0.260372	-0.358015	-0.20405	-0.324582	-0.040183	-0.0646697	-0.229368	0.307798	0.357233	-0.249254	-0.421009	-0.386203	-0.0482398	0.232168	-0.529112	-0.357258	-0.920783	-0.493025	-0.405771	-0.656364	-0.711822	-0.948987	-0.825685	-0.381393	0.791598	0.817477	0.611028	0.538288	0.0883136	0.884319	1.15753	0.684412	0.93635	1.14343	0.409131	0.122222	0.136398	0.343633	-0.154535
110	0.208443	-0.235931	-0.34865	-0.159776	-0.218958	-0.097077	-0.0843217	-0.251535	0.314438	0.386624	-0.302321	-0.406607	-0.409699	-0.0386898	0.281897	-0.557795	-0.342595	-0.918709	-0.441924	-0.35219	-0.683678	-0.717837	-0.971939	-0.849466	-0.337339	0.906204	0.867377	0.631852	0.591148	0.12768	0.910181	1.16996	0.680945	1.00545	1.20348	0.391517	0.152757	0.121411	0.311341	-0.143528
112	0.165081	-0.212943	-0.337061	-0.101369	-0.101951	-0.149284	-0.0924437	-0.269787	0.329438	0.422469	-0.34536	-0.379349	-0.422822	-0.0206813	0.336149	-0.582913	-0.331479	-0.915394	-0.39091	-0.292824	-0.68888	-0.721845	-0.979756	-0.859793	-0.276605	1.01709	0.912571	0.657043	0.643536	0.168421	0.922763	1.17331	0.672407	1.06502	1.25924	0.387343	0.195631	0.114518	0.308146	-0.124116
114	0.130502	-0.193026	-0.327279	-0.0343084	0.0200657	-0.196463	-0.0908877	-0.287894	0.348751	0.460542	-0.378056	-0.342792	-0.427767	0.00018373	0.389519	-0.606394	-0.327868	-0.916141	-0.348331	-0.232861	-0.673254	-0.719412	-0.970123	-0.853204	-0.197235	1.11208	0.950139	0.685555	0.693053	0.20935	0.930281	1.1751	0.668227	1.11981	1.31503	0.395016	0.24776	0.115013	0.330525	-0.0975323
116	0.102708	-0.17765	-0.32288	0.0338626	0.140405	-0.238988	-0.0839312	-0.309348	0.368147	0.495532	-0.400439	-0.302955	-0.427884	0.0207177	0.435771	-0.630725	-0.33477	-0.925915	-0.3192	-0.177602	-0.637565	-0.708501	-0.940546	-0.820801	-0.0990389	1.18195	0.97861	0.718093	0.740485	0.250605	0.940315	1.18062	0.676094	1.17287	1.37409	0.412723	0.307228	0.123309	0.37434	-0.0649661
118	0.0801219	-0.167064	-0.324822	0.0957711	0.254316	-0.276332	-0.0764287	-0.335648	0.385077	0.523086	-0.411656	-0.263734	-0.424606	0.0426152	0.471473	-0.658532	-0.354622	-0.948395	-0.30444	-0.131556	-0.582562	-0.689834	-0.889878	-0.754004	0.0157448	1.22239	0.999628	0.75688	0.789255	0.293383	0.956936	1.19192	0.699867	1.22328	1.43774	0.438823	0.372476	0.140436	0.436688	-0.027282
120	0.0624064	-0.160018	-0.330784	0.145751	0.35975	-0.30639	-0.0718142	-0.365551	0.399566	0.54127	-0.408943	-0.225354	-0.416335	0.0696367	0.497691	-0.691303	-0.389411	-0.985344	-0.302582	-0.0979231	-0.510769	-0.666619	-0.82037	-0.652666	0.141886	1.23469	1.01766	0.804138	0.842817	0.339476	0.980753	1.20926	0.740111	1.26777	1.50603	0.47171	0.442453	0.16703	0.514881	0.0145715
122	0.0508299	-0.153663	-0.335535	0.181818	0.457311	-0.326174	-0.0716462	-0.395692	0.413584	0.550745	-0.39062	-0.18685	-0.400205	0.104259	0.518072	-0.728799	-0.439801	-1.03641	-0.312156	-0.0788171	-0.427599	-0.643308	-0.737591	-0.526752	0.271375	1.22397	1.03781	0.859629	0.901166	0.390217	1.01042	1.23177	0.795077	1.30301	1.57831	0.510245	0.517275	0.202603	0.604458	0.0593826
124	0.0483704	-0.144729	-0.33186	0.206623	0.549591	-0.333249	-0.0767582	-0.422386	0.428719	0.55358	-0.357784	-0.148808	-0.374527	0.145682	0.535745	-0.769635	-0.503556	-1.09934	-0.332475	-0.0752401	-0.340156	-0.62353	-0.648126	-0.390268	0.395337	1.19697	1.0631	0.919513	0.959218	0.445462	1.0432	1.25686	0.86101	1.32593	1.65282	0.553005	0.595618	0.244278	0.696739	0.104628
126	0.0588364	-0.131106	-0.312495	0.22599	0.63973	-0.326973	-0.0876072	-0.442925	0.44431	0.551775	-0.314355	-0.113529	-0.339722	0.190624	0.551435	-0.811497	-0.575071	-1.16976	-0.362268	-0.0869301	-0.254469	-0.607396	-0.556015	-0.253243	0.506857	1.16066	1.09297	0.977355	1.0091	0.503454	1.07563	1.28053	0.932608	1.33451	1.72602	0.595825	0.669373	0.285106	0.778194	0.144869
128	0.0852809	-0.112978	-0.272349	0.246707	0.729338	-0.308415	-0.10391	-0.455686	0.457646	0.547163	-0.264875	-0.0825127	-0.296995	0.235273	0.564242	-0.85091	-0.646632	-1.24112	-0.398107	-0.111893	-0.17404	-0.59065	-0.461842	-0.119195	0.603072	1.12147	1.12364	1.02627	1.04434	0.560938	1.10446	1.2994	1.00465	1.3298	1.79343	0.630977	0.7224	0.314808	0.833854	0.17176
130	0.129168	-0.0912623	-0.209298	0.275451	0.8175	-0.279657	-0.123699	-0.459001	0.46587	0.541496	-0.211359	-0.0547387	-0.245797	0.277918	0.573731	-0.883149	-0.710081	-1.30549	-0.434964	-0.146911	-0.100501	-0.567053	-0.364751	0.0108666	0.683962	1.08478	1.14979	1.06088	1.06223	0.614299	1.12851	1.31275	1.07407	1.31797	1.85201	0.649397	0.736686	0.323716	0.853519	0.176649
132	0.19078	-0.0654138	-0.123529	0.318007	0.901944	-0.242901	-0.143735	-0.450797	0.466785	0.536713	-0.152475	-0.0274237	-0.183405	0.319979	0.581217	-0.902784	-0.757796	-1.35497	-0.467838	-0.188422	-0.0343137	-0.531468	-0.263843	0.135342	0.750727	1.05413	1.16675	1.07856	1.06359	0.660623	1.14954	1.32257	1.14111	1.31018	1.90229	0.644536	0.700515	0.30648	0.835254	0.153799
134	0.270671	-0.0322553	-0.0156407	0.37848	0.981384	-0.200286	-0.161396	-0.429223	0.459869	0.534015	-0.0850066	0.00236729	-0.106589	0.364807	0.588835	-0.904237	-0.78318	-1.38269	-0.492975	-0.23306	0.025515	-0.481312	-0.157736	0.253741	0.805448	1.03008	1.17095	1.07927	1.05029	0.698278	1.1717	1.33157	1.20838	1.31846	1.948	0.614552	0.612658	0.263421	0.783498	0.102544
136	0.370646	0.0127872	0.114419	0.458874	1.05717	-0.153514	-0.174676	-0.392563	0.447416	0.534293	-0.00505062	0.0381233	-0.0125359	0.416361	0.599011	-0.882343	-0.781007	-1.38344	-0.50842	-0.277347	0.0811361	-0.41634	-0.0444284	0.367194	0.850887	1.00942	1.15929	1.06432	1.02302	0.726005	1.19948	1.34103	1.27853	1.34955	1.99376	0.563198	0.482274	0.200146	0.705499	0.027892
138	0.493099	0.0733632	0.266915	0.559547	1.13231	-0.102136	-0.180885	-0.338838	0.434577	0.538825	0.0923544	0.0847903	0.101064	0.478368	0.61462	-0.832998	-0.747617	-1.35372	-0.513679	-0.317492	0.134774	-0.337721	0.0771013	0.475277	0.889289	0.9865	1.12934	1.03522	0.981097	0.742373	1.23617	1.35067	1.3526	1.40131	2.04252	0.499121	0.327364	0.126946	0.611022	-0.0595644
140	0.639598	0.151001	0.441309	0.679465	1.20954	-0.0433075	-0.17588	-0.266303	0.427277	0.54908	0.212214	0.148192	0.236324	0.553647	0.639149	-0.753904	-0.681613	-1.29182	-0.508515	-0.349499	0.188829	-0.246965	0.20585	0.57397	0.922074	0.955944	1.07973	0.993246	0.924645	0.745349	1.28389	1.36084	1.43025	1.46557	2.09464	0.434169	0.170666	0.0571942	0.512616	-0.146188
142	0.810473	0.246442	0.635997	0.816571	1.29019	0.0273025	-0.155393	-0.174465	0.430128	0.565826	0.35811	0.233357	0.394268	0.643514	0.675837	-0.645321	-0.585566	-1.19838	-0.492453	-0.37002	0.246649	-0.146094	0.339165	0.657687	0.950005	0.91554	1.01085	0.940491	0.856871	0.733738	1.34368	1.37356	1.51079	1.53387	2.14835	0.38068	0.0339831	0.0039675	0.424183	-0.219037
144	1.00525	0.361013	0.849057	0.968579	1.37463	0.11415	-0.115952	-0.0646058	0.445906	0.588875	0.530084	0.342527	0.573768	0.747972	0.726319	-0.510265	-0.466643	-1.07657	-0.464948	-0.377504	0.312521	-0.0382967	0.47376	0.722031	0.973487	0.86813	0.927055	0.881739	0.785432	0.709438	1.41511	1.39099	1.59334	1.6011	2.20029	0.349636	-0.0679378	-0.0231563	0.357413	-0.26918
146	1.22182	0.495155	1.07759	1.13237	1.46193	0.221005	-0.0549822	0.0606287	0.475568	0.617364	0.724557	0.474483	0.770994	0.865771	0.789851	-0.352755	-0.333565	-0.930863	-0.425209	-0.372199	0.390775	0.0724373	0.606491	0.765995	0.993164	0.821884	0.838922	0.825862	0.721081	0.678921	1.49589	1.41364	1.67691	1.6653	2.24675	0.349056	-0.130352	-0.0195998	0.317992	-0.292731
148	1.45522	0.646308	1.31677	1.30219	1.5495	0.349374	0.0286853	0.197293	0.518565	0.649627	0.935142	0.624544	0.980177	0.993509	0.863652	-0.17631	-0.192691	-0.765155	-0.371381	-0.35506	0.484577	0.182419	0.734963	0.793425	1.01005	0.788388	0.761234	0.784327	0.675255	0.65181	1.58301	1.44092	1.76077	1.72585	2.28506	0.383439	-0.156489	0.0151215	0.30613	-0.289445
150	1.69867	0.8095	1.56075	1.47088	1.63432	0.497795	0.134561	0.340841	0.573479	0.683647	1.15484	0.785851	1.19548	1.12609	0.944628	0.0163564	-0.0459154	-0.581777	-0.300549	-0.326551	0.595019	0.28877	0.857647	0.810775	1.02588	0.779405	0.708383	0.768312	0.657954	0.637512	1.67467	1.47426	1.84556	1.78219	2.31502	0.45413	-0.152857	0.0797492	0.321215	-0.260749
152	1.94627	0.979671	1.80504	1.63363	1.71471	0.662447	0.260048	0.487237	0.639211	0.717868	1.37862	0.951894	1.41354	1.25939	1.03152	0.222926	0.108275	-0.381672	-0.209901	-0.285889	0.720452	0.389238	0.973838	0.824167	1.04299	0.803995	0.690525	0.786209	0.67625	0.642949	1.77092	1.51847	1.93364	1.83431	2.33915	0.55952	-0.125527	0.172518	0.364207	-0.208939
154	2.19467	1.15247	2.04735	1.79015	1.79038	0.838312	0.40025	0.633638	0.71491	0.751537	1.6047	1.11879	1.6348	1.39306	1.12591	0.440745	0.271732	-0.165793	-0.0980342	-0.231739	0.857779	0.482412	1.08457	0.8394	1.06441	0.866776	0.712803	0.842665	0.732909	0.672122	1.87255	1.57971	2.02825	1.88329	2.36147	0.69451	-0.0791097	0.290648	0.435043	-0.137543
156	2.44253	1.32467	2.28694	1.94395	1.86192	1.01992	0.547686	0.777827	0.798943	0.783951	1.83343	1.28621	1.86237	1.53036	1.23106	0.666665	0.444143	0.0637379	0.0347468	-0.163283	1.00433	0.56846	1.19312	0.864455	1.09385	0.967537	0.774816	0.938194	0.825306	0.726036	1.97965	1.66214	2.13277	1.93147	2.38589	0.851697	-0.0150091	0.430391	0.529909	-0.0501831
158	2.68924	1.49485	2.52433	2.10039	1.9308	1.20062	0.692178	0.917192	0.888228	0.813028	2.06571	1.45766	2.10067	1.67658	1.35062	0.897781	0.623021	0.303949	0.187072	-0.0800151	1.15966	0.649735	1.30461	0.909544	1.13564	1.10203	0.871298	1.06847	0.945624	0.801625	2.09209	1.76725	2.25073	1.98143	2.41605	1.02447	0.0701492	0.588987	0.643491	0.0511202
160	2.93385	1.66361	2.76056	2.26357	1.99896	1.37299	0.822574	1.04848	0.978408	0.835462	2.30266	1.64022	2.35438	1.83766	1.48801	1.13292	0.805808	0.552676	0.358165	0.0189219	1.32472	0.730573	1.4242	0.984131	1.1939	1.26307	0.995197	1.2245	1.08217	0.891858	2.21069	1.89519	2.38605	2.03466	2.45607	1.20938	0.183701	0.765745	0.772471	0.166647
162	3.17418	1.83286	2.99596	2.43353	2.06768	1.5306	0.930463	1.16937	1.06539	0.848647	2.5456	1.84202	2.62747	2.01875	1.646	1.37273	0.991903	0.809239	0.54825	0.134723	1.49978	0.816285	1.55568	1.09353	1.27165	1.44173	1.13939	1.39466	1.2225	0.987654	2.33757	2.04606	2.54234	2.09177	2.5104	1.40586	0.333671	0.961232	0.916812	0.29762
164	3.40685	2.00469	3.22943	2.60611	2.13727	1.66985	1.0141	1.2799	1.14686	0.852962	2.79552	2.06796	2.92161	2.22187	1.82571	1.61793	1.18258	1.07345	0.75689	0.267956	1.68298	0.911233	1.7009	1.23672	1.37025	1.62797	1.29539	1.56716	1.35623	1.08031	2.47546	2.22053	2.72236	2.15514	2.58336	1.61382	0.524373	1.17523	1.07755	0.444428
166	3.628	2.18019	3.45877	2.77534	2.20759	1.79092	1.07926	1.38339	1.22323	0.853012	3.05235	2.31723	3.23524	2.44437	2.02606	1.86707	1.37816	1.34362	0.981432	0.416951	1.87084	1.01752	1.85946	1.40512	1.48855	1.81118	1.45186	1.7318	1.47684	1.16295	2.62675	2.41905	2.92729	2.23037	2.67804	1.83123	0.752602	1.40459	1.25393	0.605368
168	3.83403	2.35805	3.6813	2.93572	2.27864	1.89693	1.13635	1.48516	1.29711	0.856263	3.31428	2.58444	3.5637	2.67934	2.24337	2.11604	1.5755	1.6157	1.21634	0.577496	2.05984	1.13523	2.02925	1.58497	1.62307	1.98094	1.5966	1.881	1.58115	1.23108	2.79222	2.6394	3.15574	2.32464	2.79531	2.05318	1.00752	1.64316	1.44264	0.776713
170	4.02246	2.53505	3.89452	3.08381	2.35048	1.99255	1.19606	1.59069	1.37184	0.870797	3.57716	2.86088	3.89963	2.91698	2.47164	2.35877	1.76872	1.88354	1.4537	0.743287	2.24709	1.26329	2.20738	1.76271	1.76894	2.12798	1.7207	2.01012	1.66772	1.28303	2.96974	2.87471	3.40318	2.44297	2.93408	2.27282	1.27466	1.88375	1.63949	0.954297
172	4.19269	2.70782	4.09688	3.2191	2.42408	2.08294	1.26599	1.70395	1.45034	0.903084	3.83508	3.13632	4.23396	3.14674	2.70338	2.58844	1.95141	2.14019	1.68423	0.907482	2.42924	1.39852	2.39009	1.92744	1.92064	2.24455	1.82151	2.11791	1.73678	1.32042	3.15356	3.11339	3.66152	2.58461	3.09167	2.48348	1.54092	2.1201	1.84123	1.13483
174	4.34695	2.87465	4.28899	3.34498	2.50208	2.17277	1.34897	1.82634	1.53439	0.956057	4.0825	3.40104	4.55831	3.36037	2.93207	2.79883	2.11902	2.37942	1.89906	1.06415	2.60137	1.53516	2.57222	2.07187	2.07206	2.32517	1.90271	2.20682	1.79151	1.34823	3.33363	3.34019	3.91902	2.74094	3.26343	2.6791	1.79644	2.34696	2.04501	1.31527
176	4.48984	3.0362	4.47375	3.46821	2.5888	2.2656	1.44359	1.95681	1.62507	1.02877	4.31608	3.64736	4.86661	3.55462	3.15368	2.98563	2.27056	2.59657	2.09123	1.20948	2.75869	1.66778	2.74909	2.19488	2.21831	2.36766	1.97168	2.28237	1.83836	1.37412	3.49655	3.5379	4.16074	2.896	3.44156	2.85354	2.0323	2.55901	2.24597	1.49132
178	4.62675	3.19482	4.65525	3.59719	2.68884	2.36376	1.54587	2.09294	1.72333	1.11753	4.53507	3.87038	5.15577	3.73222	3.3664	3.1474	2.40813	2.78915	2.25689	1.34226	2.89905	1.79522	2.91856	2.30316	2.35753	2.37427	2.03559	2.35083	1.8846	1.40593	3.62789	3.6909	4.37086	3.03067	3.61558	3.00088	2.23867	2.75045	2.43612	1.65731
180	4.76228	3.35313	4.83732	3.73918	2.80566	2.46763	1.65063	2.23129	1.82938	1.21705	4.74015	4.06867	5.42517	3.89979	3.5697	3.28477	2.53407	2.9565	2.39549	1.46291	3.02274	1.91989	3.08009	2.40704	2.49064	2.35255	2.09867	2.41686	1.93533	1.44918	3.71586	3.7885	4.53597	3.12864	3.7741	3.11713	2.40707	2.91626	2.60623	1.80754
182	4.89845	3.51195	5.02193	3.89751	2.94022	2.5753	1.75347	2.36789	1.94182	1.32234	4.93195	4.2433	5.67529	4.06398	3.76288	3.39953	2.64889	3.09921	2.50898	1.57257	3.12936	2.04372	3.23177	2.51377	2.6187	2.31507	2.16332	2.48308	1.99261	1.50623	3.75363	3.82584	4.64752	3.18215	3.90662	3.20229	2.53459	3.05388	2.74944	1.93797
184	5.0338	3.66827	5.20804	4.06945	3.09042	2.68404	1.85237	2.49976	2.05879	1.43061	5.11038	4.39638	5.90609	4.22838	3.94427	3.49462	2.75252	3.2198	2.60152	1.67305	3.21575	2.16545	3.3689	2.62324	2.74086	2.27749	2.23253	2.55107	2.05639	1.57706	3.74059	3.80418	4.70325	3.19511	4.00509	3.2608	2.62571	3.16409	2.86335	2.04727
186	5.16399	3.81592	5.39204	4.24728	3.25206	2.79163	1.94758	2.62571	2.17931	1.54208	5.27558	4.53076	6.11727	4.39388	4.11213	3.5745	2.84678	3.32308	2.6794	1.76786	3.27679	2.28063	3.48492	2.72813	2.85408	2.25542	2.31063	2.62248	2.12567	1.66099	3.68286	3.73231	4.70789	3.1806	4.06612	3.30018	2.68946	3.25017	2.949	2.1367
188	5.2837	3.94932	5.5696	4.42122	3.42109	2.89681	2.04007	2.7456	2.30277	1.65851	5.42873	4.65043	6.30918	4.55998	4.26596	3.64424	2.93548	3.41528	2.7497	1.86216	3.30723	2.3826	3.57297	2.81671	2.9537	2.26104	2.40156	2.69932	2.19921	1.75781	3.59266	3.62692	4.67228	3.15449	4.09247	3.3283	2.73485	3.31629	3.00928	2.20882
190	5.38894	4.06649	5.73798	4.58326	3.59564	2.99818	2.12954	2.85878	2.42746	1.78072	5.5711	4.75987	6.4829	4.72399	4.40654	3.70751	3.02169	3.50169	2.81821	1.96076	3.30396	2.46488	3.62806	2.87718	3.03527	2.30103	2.50743	2.7835	2.27596	1.86759	3.48583	3.50917	4.61067	3.12992	4.09183	3.35219	2.76846	3.3671	3.04921	2.26704
192	5.47829	4.16899	5.89691	4.72975	3.77646	3.09372	2.21403	2.96366	2.54986	1.90741	5.70292	4.86373	6.63954	4.88023	4.53564	3.76497	3.10564	3.58498	2.88812	2.06629	3.26842	2.52446	3.64959	2.90307	3.09717	2.37649	2.62842	2.87701	2.35634	1.98996	3.37826	3.39883	4.53715	3.1149	4.07386	3.37821	2.79631	3.40848	3.0766	2.31666
194	5.55268	4.26082	6.04772	4.86155	3.96515	3.18118	2.29137	3.05899	2.66602	2.03577	5.82305	4.96681	6.78008	5.02225	4.65579	3.81485	3.18536	3.66511	2.96054	2.17882	3.20698	2.56264	3.64228	2.89642	3.14155	2.48397	2.76378	2.98244	2.44348	2.12396	3.28291	3.30969	4.46333	3.11234	4.04799	3.41201	2.82566	3.44743	3.10027	2.36471
196	5.61379	4.34718	6.19156	4.98161	4.16176	3.25852	2.36	3.1447	2.77339	2.16236	5.92898	5.07181	6.90469	5.14604	4.76933	3.85491	3.25905	3.74088	3.03599	2.29683	3.12944	2.58367	3.61452	2.86664	3.17287	2.61715	2.91215	3.10271	2.54224	2.26826	3.20876	3.24947	4.39795	3.12182	4.02269	3.45661	2.8635	3.48951	3.12613	2.41756
198	5.6634	4.43312	6.32832	5.09219	4.36353	3.3236	2.41831	3.22091	2.87048	2.28305	6.01698	5.1763	7.01198	5.25111	4.87757	3.88416	3.32609	3.81121	3.11485	2.41847	3.04697	2.59384	3.5759	2.82532	3.19651	2.7683	3.07101	3.2399	2.65643	2.42098	3.16067	3.22232	4.3474	3.14158	4.00524	3.51051	2.9134	3.53653	3.15474	2.47844
200	5.70352	4.52254	6.45709	5.19435	4.5658	3.37501	2.46603	3.28771	2.95642	2.39395	6.08322	5.27297	7.09941	5.3385	4.98051	3.9027	3.38558	3.87509	3.19638	2.54172	2.97041	2.6001	3.53439	2.78094	3.21714	2.92936	3.23638	3.39354	2.78592	2.57896	3.1403	3.23096	4.31627	3.17039	4.00134	3.56786	2.97433	3.58627	3.18246	2.54729
202	5.73681	4.6168	6.57733	5.28939	4.76383	3.41427	2.50632	3.34642	3.03237	2.49387	6.12549	5.35377	7.16463	5.40863	5.07735	3.91131	3.43543	3.93111	3.27775	2.66389	2.90794	2.6071	3.4941	2.73646	3.23612	3.09301	3.40352	3.55994	2.92649	2.73726	3.14754	3.27684	4.30804	3.21034	4.01495	3.61984	3.04144	3.63367	3.20468	2.62145
204	5.76639	4.71459	6.68959	5.38054	4.95407	3.44676	2.54602	3.40047	3.10223	2.58576	6.1444	5.41386	7.20663	5.46102	5.1667	3.91152	3.47438	3.97801	3.35502	2.7821	2.86342	2.61496	3.45518	2.69094	3.25042	3.2535	3.56739	3.73311	3.07164	2.89029	3.18149	3.35829	4.32488	3.26739	4.04783	3.6571	3.10671	3.67216	3.21892	2.6964
206	5.79552	4.81275	6.79512	5.4726	5.13423	3.47911	2.59331	3.45419	3.17078	2.67518	6.1439	5.45388	7.22703	5.49711	5.24749	3.9053	3.50358	4.01493	3.42446	2.89369	2.83721	2.61993	3.41647	2.64449	3.25502	3.40597	3.72238	3.90586	3.21451	3.03324	3.2397	3.46905	4.36578	3.3469	4.09831	3.67208	3.16043	3.69571	3.22665	2.76739
208	5.82671	4.90791	6.89486	5.56958	5.30271	3.51705	2.65506	3.51163	3.24187	2.76795	6.13076	5.47999	7.23033	5.52209	5.31993	3.8936	3.5258	4.04109	3.48288	2.99635	2.82867	2.61815	3.37886	2.60234	3.24686	3.54662	3.86314	4.07163	3.35021	3.16318	3.3168	3.59803	4.42509	3.44772	4.16065	3.66117	3.19405	3.70036	3.23185	2.83082
210	5.86179	4.99769	6.98939	5.67237	5.45848	3.56399	2.73481	3.57592	3.31843	2.86835	6.11336	5.50081	7.22323	5.54423	5.38553	3.87624	3.54412	4.05573	3.52746	3.08826	2.83734	2.60979	3.34655	2.57418	3.22751	3.67415	3.98767	4.22652	3.47875	3.28042	3.40388	3.72979	4.49245	3.56137	4.2259	3.62592	3.20299	3.68505	3.2381	2.88463
212	5.90181	5.08092	7.07897	5.77802	5.60127	3.62064	2.83158	3.64886	3.40253	2.97779	6.09968	5.52331	7.21259	5.5723	5.44621	3.85324	3.56203	4.059	3.55645	3.16894	2.86297	2.59974	3.32602	2.57019	3.20228	3.79013	4.0988	4.37008	3.60437	3.38809	3.48934	3.84654	4.55521	3.67543	4.28446	3.57213	3.18803	3.65193	3.2472	2.92821
214	5.94665	5.15722	7.16361	5.88059	5.73108	3.68498	2.94055	3.7306	3.49434	3.09439	6.09518	5.55064	7.2037	5.61345	5.50315	3.82594	3.58352	4.05202	3.56952	3.23912	2.90468	2.59471	3.32365	2.59729	3.1776	3.89653	4.20092	4.50259	3.73037	3.48912	3.56162	3.93239	4.60273	3.7788	4.33027	3.50753	3.15479	3.60573	3.2594	2.96216
216	5.99486	5.22634	7.24289	5.97347	5.84761	3.75333	3.05543	3.81976	3.5915	3.21342	6.10169	5.58286	7.19915	5.67134	5.55635	3.79641	3.61179	4.0361	3.56725	3.29974	2.96069	2.60014	3.34348	2.65743	3.1583	3.99217	4.29414	4.62111	3.85353	3.58239	3.61251	3.97785	4.62982	3.86565	4.36327	3.43903	3.11154	3.5524	3.27377	2.988
218	6.04395	5.28808	7.31613	6.05167	5.95005	3.82197	3.17068	3.91366	3.68961	3.32859	6.11797	5.61819	7.19888	5.74522	5.60438	3.76662	3.64766	4.01235	3.5508	3.35114	3.02876	2.61848	3.38619	2.74745	3.14675	4.07235	4.37252	4.7187	3.96439	3.66178	3.63855	3.98102	4.63667	3.93627	4.38733	3.37241	3.06715	3.49869	3.2895	3.00868
220	6.09073	5.34218	7.38256	6.11239	6.03727	3.88789	3.28238	4.00841	3.78327	3.43335	6.1413	5.65322	7.20097	5.82999	5.6449	3.73821	3.6894	3.9825	3.52312	3.39364	3.1065	2.64795	3.44851	2.8587	3.14321	4.13255	4.42929	4.78809	4.05261	3.72036	3.64033	3.94618	4.62655	3.99454	4.40643	3.31367	3.03069	3.45259	3.30835	3.02928
222	6.13181	5.38851	7.44151	6.15475	6.10814	3.94885	3.38764	4.09915	3.8673	3.5218	6.16908	5.68363	7.20265	5.91758	5.67532	3.7122	3.73357	3.94918	3.48982	3.42779	3.19095	2.68337	3.52364	2.97733	3.14595	4.17281	4.46406	4.8267	4.11259	3.75547	3.62174	3.88228	4.60419	4.04491	4.42324	3.26915	3.01063	3.42237	3.33419	3.05494
224	6.16487	5.4277	7.49309	6.17999	6.1621	4.00271	3.48317	4.18014	3.9374	3.58913	6.20023	5.70712	7.20167	5.9985	5.69369	3.68887	3.7756	3.91513	3.45797	3.45393	3.27863	2.71895	3.60315	3.08713	3.1519	4.19916	4.4848	4.83866	4.14597	3.77023	3.58916	3.8015	4.57533	4.09072	4.44004	3.2436	3.01195	3.41324	3.36821	3.08751
226	6.18988	5.46097	7.53839	6.19141	6.19974	4.04736	3.56532	4.24569	3.99053	3.63187	6.23545	5.72569	7.19727	6.06509	5.69923	3.66821	3.81077	3.88243	3.43406	3.47185	3.36681	2.75131	3.67991	3.17521	3.15808	4.22162	4.50303	4.83314	4.16092	3.77145	3.55035	3.71792	4.54662	4.13421	4.45991	3.23886	3.03328	3.42526	3.40564	3.12411
228	6.20907	5.48963	7.57913	6.19388	6.2231	4.08193	3.63157	4.29204	4.02572	3.64887	6.2761	5.74479	7.19026	6.1145	5.69272	3.65099	3.83593	3.85275	3.42236	3.48137	3.45497	2.78125	3.75072	3.23645	3.1638	4.25084	4.52791	4.82097	4.16873	3.76589	3.51294	3.64552	4.52481	4.17728	4.48629	3.25432	3.06785	3.45433	3.43823	3.15901
230	6.22625	5.51576	7.6177	6.19317	6.23592	4.10784	3.68173	4.31851	4.04489	3.64143	6.32233	5.76976	7.18218	6.14871	5.67606	3.63873	3.85023	3.82735	3.42357	3.48256	3.54441	2.81349	3.81656	3.27463	3.17167	4.29466	4.56372	4.81145	4.17922	3.75807	3.48289	3.5955	4.51525	4.22185	4.52153	3.28886	3.10834	3.49528	3.45978	3.1871
232	6.2461	5.5437	7.65758	6.19508	6.24371	4.12872	3.718	4.32748	4.05245	3.61331	6.37187	5.80283	7.1739	6.17108	5.65156	3.63215	3.85503	3.80628	3.43478	3.47487	3.63658	2.8544	3.88094	3.30079	3.18642	4.35573	4.60928	4.81051	4.19803	3.74973	3.46466	3.57433	4.52115	4.27008	4.5663	3.34142	3.1503	3.54359	3.46917	3.20547
234	6.27332	5.57905	7.70277	6.20396	6.25283	4.14907	3.74482	4.32338	4.05332	3.56965	6.42087	5.84282	7.16498	6.18334	5.6212	3.62979	3.85368	3.78762	3.45074	3.45628	3.73184	2.90894	3.94781	3.33001	3.213	4.43047	4.65851	4.82024	4.22691	3.74068	3.46247	3.5837	4.54397	4.32458	4.61985	3.41032	3.19094	3.59502	3.46986	3.21282
236	6.31153	5.62644	7.75686	6.22254	6.26927	4.17257	3.76844	4.31134	4.05133	3.51603	6.46553	5.88642	7.15418	6.18557	5.58658	3.62832	3.85044	3.76793	3.46591	3.42367	3.82896	2.9783	4.01939	3.37535	3.25465	4.5107	4.70235	4.83971	4.26569	3.72989	3.48115	3.62156	4.58423	4.38752	4.68072	3.49292	3.22766	3.6455	3.46904	3.20893
238	6.36275	5.68872	7.82219	6.25345	6.2978	4.20031	3.79434	4.29517	4.04806	3.45676	6.50341	5.92947	7.14034	6.17743	5.5493	3.62365	3.84753	3.74302	3.47561	3.37375	3.92493	3.05914	4.09444	3.44147	3.31135	4.58689	4.73242	4.86657	4.31415	3.717	3.52575	3.68434	4.64211	4.45953	4.74736	3.58654	3.25976	3.69216	3.4759	3.19512
240	6.42695	5.76614	7.89943	6.29974	6.34122	4.22962	3.82327	4.27564	4.04233	3.39362	6.53299	5.9675	7.12281	6.15839	5.51101	3.61204	3.84285	3.70864	3.47614	3.30377	4.01589	3.14559	4.1693	3.52443	3.38076	4.65199	4.74379	4.89832	4.37147	3.7034	3.60046	3.76958	4.71722	4.53811	4.81818	3.68932	3.29027	3.7337	3.49756	3.17435
242	6.50204	5.85518	7.98698	6.36293	6.39953	4.25531	3.85016	4.25068	4.03122	3.32611	6.55306	5.99659	7.10126	6.12782	5.47361	3.59075	3.83102	3.66108	3.46522	3.21209	4.09922	3.2325	4.2414	3.61761	3.46106	4.70325	4.73521	4.93218	4.43449	3.69159	3.70736	3.87633	4.80816	4.61827	4.89076	3.7988	3.32363	3.76947	3.53543	3.15027
244	6.58448	5.94933	8.08152	6.4409	6.47033	4.27265	3.86772	4.2176	4.01273	3.2534	6.56217	6.01401	7.07572	6.08616	5.43938	3.55912	3.80722	3.59837	3.44302	3.09936	4.17503	3.31721	4.31157	3.71711	3.55243	4.74148	4.70803	4.9647	4.49726	3.68347	3.84653	4.00359	4.91318	4.69659	4.96241	3.91005	3.36155	3.79826	3.58496	3.12578
246	6.67071	6.04189	8.1793	6.52824	6.55058	4.27962	3.8717	4.17535	3.98766	3.17664	6.55891	6.01911	7.04669	6.03572	5.4114	3.51867	3.77001	3.52073	3.41147	2.96878	4.24616	3.39964	4.3835	3.823	3.65627	4.76857	4.66514	4.99183	4.55216	3.67912	4.01594	4.1481	5.03099	4.77424	5.03148	4.01492	3.40077	3.81805	3.63847	3.10219
248	6.75768	6.1281	8.27724	6.61807	6.63826	4.2766	3.86214	4.1246	3.9586	3.09936	6.54258	6.01447	7.01539	5.98046	5.39383	3.47135	3.72028	3.42933	3.37105	2.82468	4.31697	3.48148	4.46163	3.93714	3.77353	4.78512	4.61001	5.009	4.59126	3.67637	4.21007	4.30278	5.15956	4.85435	5.09692	4.10289	3.4345	3.82608	3.6872	3.07888
250	6.84298	6.20544	8.37325	6.70401	6.73298	4.2653	3.8414	4.06687	3.92749	3.02598	6.51314	6.00539	6.98353	5.92549	5.39141	3.41797	3.65835	3.32503	3.31954	2.67105	4.39135	3.56479	4.54903	4.05948	3.90383	4.78903	4.54502	5.01097	4.60776	3.67096	4.41909	4.45737	5.29426	4.93697	5.157	4.1633	3.45593	3.81929	3.72169	3.05347
252	6.9253	6.27358	8.46709	6.78304	6.83623	4.24804	3.81216	4.00382	3.89469	2.95997	6.47116	5.99679	6.95231	5.87569	5.40787	3.35818	3.58343	3.20851	3.2544	2.51178	4.47056	3.64997	4.6459	4.18582	4.04473	4.77623	4.4705	4.99266	4.59724	3.65719	4.63058	4.60189	5.42847	5.01757	5.20983	4.18824	3.46072	3.79531	3.73264	3.02278
254	7.00537	6.3355	8.56101	6.85704	6.95142	4.22667	3.77724	3.93707	3.85938	2.90273	6.41753	5.99022	6.92168	5.83402	5.44421	3.29185	3.49537	3.08146	3.17564	2.35191	4.55209	3.73419	4.74894	4.30832	4.19126	4.74229	4.38465	4.94986	4.55714	3.62902	4.83271	4.73037	5.55591	5.08996	5.25539	4.17499	3.44856	3.75354	3.71362	2.98418
256	7.08565	6.3974	8.65875	6.93073	7.08235	4.20213	3.74	3.86858	3.8216	2.8535	6.35281	5.98336	6.89017	5.80033	5.49806	3.21995	3.39616	2.94716	3.08674	2.19816	4.63064	3.81241	4.85237	4.41773	4.33693	4.68415	4.28495	4.8798	4.48517	3.58078	5.01597	4.84132	5.67214	5.14978	5.29641	4.12702	3.42335	3.69645	3.66386	2.9369
258	7.16864	6.46587	8.76318	7.00814	7.23088	4.17511	3.70448	3.80129	3.78441	2.81126	6.27622	5.97244	6.85567	5.77167	5.56482	3.14412	3.2895	2.81002	2.99417	2.05786	4.70059	3.88061	4.95015	4.50564	4.47598	4.60168	4.17152	4.78182	4.37913	3.50857	5.17355	4.93586	5.77477	5.19593	5.33764	4.05332	3.3921	3.62969	3.58905	2.88279
260	7.25561	6.54445	8.875	7.09146	7.39569	4.14716	3.67452	3.739	3.75405	2.77612	6.18648	5.95574	6.81699	5.74473	5.63994	3.06534	3.17952	2.67473	2.90621	1.93766	4.75777	3.93765	5.03757	4.56667	4.60511	4.49859	4.05045	4.65846	4.23975	3.41194	5.30161	5.01623	5.8632	5.2301	5.38432	3.96656	3.36234	3.56081	3.49898	2.82568
262	7.34643	6.63271	8.993	7.18148	7.57309	4.12029	3.65233	3.68503	3.73654	2.74923	6.08343	5.93486	6.77517	5.71856	5.72103	2.98391	3.07053	2.54612	2.83205	1.84326	4.79942	3.98325	5.11146	4.59993	4.72306	4.38247	3.93397	4.51646	4.07411	3.29521	5.39868	5.08386	5.93747	5.25518	5.44009	3.88016	3.33953	3.49651	3.40377	2.76935
264	7.43989	6.72702	9.11497	7.27808	7.75864	4.09639	3.63804	3.64087	3.73452	2.73189	5.96903	5.9131	6.73311	5.69547	5.80842	2.90079	2.9675	2.42949	2.78058	1.77976	4.82365	4.01576	5.17005	4.6091	4.82955	4.26374	3.83684	4.36684	3.897	3.16776	5.46398	5.13767	5.9964	5.27275	5.50471	3.80585	3.32566	3.44085	3.3115	2.71617
266	7.53392	6.82169	9.23873	7.38117	7.9487	4.07751	3.63111	3.60665	3.74714	2.72543	5.84685	5.89366	6.69419	5.67926	5.90433	2.81747	2.8751	2.32899	2.75688	1.75039	4.83	4.0335	5.21347	4.60124	4.92555	4.15371	3.7719	4.22321	3.72881	3.04215	5.49641	5.17528	6.03735	5.28211	5.57417	3.75165	3.31941	3.39483	3.22823	2.66669
268	7.62632	6.91072	9.3625	7.4913	8.14098	4.066	3.6315	3.58247	3.77239	2.73147	5.72114	5.87913	6.66117	5.67278	6.01166	2.73367	2.79551	2.24518	2.75879	1.75436	4.82039	4.03699	5.244	4.5847	5.01396	4.06291	3.74695	4.09896	3.59096	2.93083	5.49511	5.19544	6.05799	5.28198	5.64336	3.72056	3.31699	3.35686	3.15846	2.61984
270	7.71571	6.99082	9.4855	7.60949	8.33536	4.06381	3.63899	3.56877	3.80847	2.75162	5.5965	5.87147	6.63627	5.67699	6.13344	2.64702	2.72767	2.17468	2.77751	1.78695	4.79927	4.02945	5.26567	4.568	5.09958	3.99904	3.76305	4.00408	3.49952	2.8428	5.46011	5.1986	6.05779	5.27208	5.70853	3.7105	3.31269	3.32363	3.10546	2.57361
272	7.80276	7.06416	9.6088	7.73735	8.53422	4.07111	3.65179	3.56539	3.85329	2.78658	5.47798	5.87252	6.62193	5.69169	6.27247	2.55517	2.66932	2.11251	2.80226	1.84175	4.7727	4.01696	5.28386	4.55909	5.18828	3.96483	3.8126	3.94248	3.4605	2.78142	5.3925	5.18592	6.03756	5.25284	5.7674	3.71577	3.29994	3.29141	3.07097	2.52644
274	7.88949	7.13684	9.73447	7.87681	8.7414	4.08607	3.66646	3.57074	3.90348	2.83542	5.37094	5.88427	6.62121	5.7167	6.43115	2.45798	2.61859	2.05434	2.8238	1.91274	4.74705	4.00858	5.30458	4.56411	5.28567	3.95748	3.88097	3.91208	3.46986	2.74524	5.29523	5.15898	5.99924	5.22571	5.81851	3.72821	3.27317	3.25663	3.05435	2.47824
276	7.97725	7.21354	9.86358	8.02842	8.95921	4.10499	3.6789	3.58174	3.95432	2.89528	5.28053	5.90882	6.63751	5.75274	6.61087	2.35773	2.57379	1.99728	2.83597	1.99529	4.72793	4.01475	5.33373	4.58698	5.39608	3.97013	3.9521	3.90734	3.51784	2.73098	5.1744	5.1207	5.94683	5.19555	5.86212	3.73871	3.22971	3.21626	3.05243	2.43017
278	8.06537	7.29379	9.99456	8.18976	9.18648	4.12238	3.68555	3.59416	4.00016	2.9618	5.21057	5.94789	6.67368	5.80124	6.8112	2.25822	2.53234	1.94038	2.83648	2.08681	4.71967	4.04427	5.3762	4.63017	5.52176	3.99472	4.01328	3.92152	3.59317	2.73569	5.03891	5.07581	5.88668	5.17045	5.9011	3.73963	3.17127	3.16854	3.06148	2.38458
280	8.15212	7.37472	10.1246	8.35556	9.41974	4.13184	3.68399	3.60323	4.03567	3.03047	5.1623	6.00242	6.73111	5.86303	7.02952	2.1638	2.49148	1.88518	2.82747	2.18707	4.72475	4.10172	5.43499	4.69445	5.66253	4.02351	4.05615	3.94754	3.68444	2.75667	4.89789	5.03004	5.82529	5.15693	5.93893	3.72731	3.1036	3.11372	3.0785	2.34503
282	8.23693	7.45626	10.2525	8.52035	9.65601	4.12764	3.67303	3.60451	4.05726	3.09826	5.13455	6.07244	6.80953	5.93742	7.26168	2.07821	2.44963	1.83501	2.81386	2.29706	4.74323	4.18683	5.5109	4.77806	5.81609	4.04947	4.07585	3.978	3.77968	2.79047	4.75847	4.98869	5.767	5.15594	5.97695	3.70211	3.03372	3.05337	3.09983	2.31521
284	8.32101	7.54219	10.3796	8.68117	9.89378	4.10567	3.65238	3.59446	4.06357	3.16397	5.12467	6.1567	6.90703	6.0221	7.50261	2.00384	2.40756	1.79341	2.8009	2.41734	4.7728	4.29548	5.60304	4.87742	5.97872	4.06701	4.07104	4.00637	3.86802	2.83315	4.62564	4.95573	5.71386	5.16388	6.01421	3.66645	2.96691	2.9895	3.12043	2.29715
286	8.40681	7.63709	10.5089	8.8378	10.1326	4.06343	3.62208	3.57049	4.05502	3.22735	5.1296	6.25342	7.02086	6.11474	7.74692	1.94211	2.36849	1.76331	2.79278	2.54771	4.80983	4.42116	5.70943	4.98945	6.146	4.07346	4.04489	4.02877	3.94256	2.88163	4.50301	4.9335	5.66666	5.17462	6.04943	3.62295	2.90656	2.92442	3.13542	2.29047
288	8.49738	7.74461	10.6439	8.9909	10.3726	3.99987	3.58191	3.53112	4.03308	3.28811	5.14623	6.36192	7.14823	6.21504	7.98979	1.89413	2.33719	1.74682	2.79231	2.68741	4.85118	4.55619	5.82775	5.11306	6.31386	4.06885	4.00439	4.04356	3.9997	2.93382	4.39323	4.92226	5.6256	5.18113	6.08255	3.57284	2.85511	2.86054	3.14159	2.29249
290	8.59571	7.86723	10.7874	9.14076	10.614	3.91545	3.53155	3.47604	3.99978	3.3457	5.17157	6.48336	7.28688	6.3253	8.22775	1.86011	2.31776	1.7448	2.80033	2.83467	4.89599	4.69325	5.95601	5.24828	6.47954	4.05328	3.95756	4.04922	4.03596	2.98743	4.29808	4.92013	5.5908	5.17835	6.11499	3.51476	2.81242	2.7993	3.13734	2.29875
292	8.70367	8.00584	10.9412	9.28754	10.8573	3.81291	3.47167	3.40676	3.95786	3.39951	5.20255	6.61826	7.43444	6.44813	8.45819	1.83871	2.3122	1.75671	2.8165	2.98635	4.94624	4.82726	6.09288	5.39385	6.64178	4.02537	3.91139	4.04396	4.04872	3.04012	4.21805	4.923	5.56241	5.16606	6.14882	3.44524	2.77427	2.74093	3.12274	2.30416
294	8.82103	8.15889	11.105	9.43086	11.102	3.69825	3.4048	3.32758	3.91182	3.44953	5.23573	6.76365	7.58694	6.58318	8.67785	1.82747	2.32054	1.78132	2.84086	3.13859	5.00626	4.95697	6.23761	5.54581	6.80049	3.98334	3.87119	4.02747	4.03994	3.09049	4.15166	4.92463	5.5397	5.14786	6.18513	3.36075	2.73511	2.68563	3.10053	2.30524
296	8.94571	8.323	11.2776	9.56969	11.3473	3.5799	3.33454	3.24499	3.86777	3.49638	5.26772	6.91364	7.73895	6.72675	8.88253	1.82388	2.34188	1.81754	2.87417	3.28784	5.08119	5.08452	6.38926	5.69868	6.9556	3.92691	3.83996	4.0017	4.0163	3.13807	4.0959	4.91828	5.52104	5.12815	6.22368	3.25955	2.69207	2.63434	3.07612	2.30125
298	9.07499	8.49464	11.457	9.70353	11.592	3.46613	3.26364	3.16545	3.83076	3.54037	5.29634	7.06204	7.88527	6.87374	9.06833	1.8268	2.37555	1.86492	2.91769	3.43179	5.17506	5.21235	6.54523	5.84758	7.10533	3.85816	3.81786	3.96981	3.98598	3.1827	4.04869	4.90037	5.50558	5.11174	6.26442	3.14217	2.64543	2.58764	3.05511	2.29295
300	9.20671	8.67218	11.6424	9.83365	11.8358	3.36277	3.19368	3.09353	3.80263	3.58106	5.32142	7.20403	8.02259	7.01977	9.23306	1.83798	2.42207	1.92423	2.97373	3.57032	5.28916	5.34037	6.70083	5.98986	7.24592	3.78124	3.80266	3.93487	3.95517	3.22442	4.0109	4.87289	5.49451	5.10417	6.30837	3.01182	2.5972	2.5448	3.04088	2.28113
302	9.33946	8.85585	11.8341	9.96226	12.0787	3.27265	3.12642	3.0316	3.78261	3.6175	5.34466	7.33594	8.14999	7.162	9.37736	1.86136	2.482	1.997	3.04516	3.70474	5.42153	5.46564	6.85069	6.12505	7.37322	3.70073	3.7903	3.89885	3.92672	3.26349	3.98569	4.84244	5.49004	5.1091	6.35651	2.87518	2.55155	2.50508	3.03484	2.26711
304	9.47186	9.0462	12.0318	10.0903	12.3196	3.1973	3.06547	2.98116	3.77023	3.64915	5.36863	7.45495	8.26846	7.29818	9.50438	1.90058	2.55426	2.08362	3.13334	3.83585	5.56728	5.58465	6.99076	6.25366	7.48477	3.61966	3.77558	3.8622	3.901	3.29968	3.97637	4.81776	5.49421	5.12657	6.40892	2.74167	2.51455	2.46919	3.03734	2.25397
306	9.60217	9.24196	12.234	10.2165	12.5554	3.13841	3.01623	2.94397	3.76721	3.67668	5.39625	7.56045	8.38006	7.42597	9.61847	1.95726	2.63685	2.18289	3.2375	3.96322	5.71991	5.69588	7.11881	6.37575	7.58019	3.53915	3.75326	3.82375	3.87671	3.33118	3.98508	4.80859	5.50985	5.15609	6.46593	2.62037	2.49066	2.4385	3.047	2.246
308	9.72864	9.43987	12.438	10.339	12.7819	3.09841	2.98451	2.92264	3.77668	3.70221	5.43119	7.65611	8.48801	7.54342	9.72446	2.03134	2.72898	2.29309	3.356	4.08604	5.87221	5.79974	7.23348	6.48964	7.65983	3.4592	3.71942	3.78111	3.85189	3.35432	4.0129	4.82411	5.5414	5.19965	6.5293	2.51738	2.47993	2.41345	3.06058	2.24661
310	9.84984	9.63555	12.6402	10.457	12.9947	3.07987	2.97549	2.92011	3.80064	3.72888	5.47755	7.74919	8.59655	7.65044	9.82727	2.12119	2.83072	2.41235	3.48678	4.20358	6.01714	5.89574	7.33312	6.59182	7.72374	3.38038	3.67258	3.73222	3.82541	3.36538	4.05957	4.86998	5.59322	5.25912	6.60113	2.43588	2.47929	2.39311	3.07489	2.2571
312	9.96471	9.82456	12.8372	10.571	13.1903	3.08424	2.99312	2.93893	3.83901	3.75964	5.53917	7.84737	8.71042	7.74933	9.93183	2.22334	2.94049	2.538	3.62652	4.31463	6.14932	5.98087	7.41671	6.68049	7.7722	3.30501	3.61477	3.67716	3.79787	3.36311	4.12313	4.94637	5.66671	5.33229	6.68189	2.37655	2.48474	2.3756	3.08814	2.27645
314	10.0736	10.0043	13.0273	10.6839	13.3675	3.11007	3.03811	2.97957	3.88954	3.79559	5.61928	7.95657	8.83436	7.84472	10.0432	2.33179	3.05281	2.6656	3.77012	4.41663	6.26579	6.05107	7.48515	6.75845	7.80668	3.2365	3.55106	3.61839	3.76974	3.34905	4.19987	5.04849	5.75972	5.41412	6.76952	2.33787	2.49141	2.35836	3.0997	2.30164
316	10.1793	10.176	13.2118	10.8016	13.5278	3.15248	3.10608	3.03942	3.94837	3.83525	5.71958	8.07932	8.97204	7.94164	10.1658	2.43869	3.15858	2.78862	3.91032	4.50515	6.3649	6.10283	7.5403	6.83018	7.82876	3.1772	3.48661	3.55908	3.73949	3.32527	4.28485	5.16884	5.86829	5.50142	6.86071	2.31662	2.49306	2.33857	3.10917	2.32838
318	10.2877	10.3446	13.3952	10.9317	13.6753	3.20509	3.18861	3.11334	4.01113	3.87558	5.83878	8.21343	9.12489	8.04338	10.302	2.53548	3.24838	2.89965	4.03736	4.57492	6.44471	6.13416	7.58287	6.8966	7.83917	3.1274	3.42373	3.50152	3.70475	3.29251	4.37301	5.29989	5.98887	5.59455	6.95318	2.30946	2.48447	2.31453	3.11591	2.35285
320	10.4052	10.5163	13.5831	11.0791	13.8157	3.26223	3.27687	3.19549	4.07452	3.91366	5.97268	8.35245	9.29186	8.15125	10.4519	2.61558	3.31737	2.99279	4.1415	4.62191	6.50359	6.14555	7.61249	6.95413	7.83846	3.08657	3.36187	3.44724	3.66558	3.25056	4.4603	5.43562	6.11882	5.69478	7.04665	2.31505	2.46502	2.28754	3.11972	2.37405
322	10.536	10.6949	13.7796	11.245	13.9539	3.31991	3.36517	3.28075	4.1369	3.94809	6.11637	8.4892	9.47103	8.26564	10.6138	2.6768	3.36702	3.06563	4.21647	4.64521	6.54135	6.14037	7.62927	6.99784	7.82825	3.05554	3.30041	3.39806	3.6257	3.19998	4.54422	5.57098	6.25553	5.80123	7.14146	2.33486	2.43989	2.26235	3.12158	2.3941
324	10.6803	10.8807	13.9859	11.4265	14.094	3.37588	3.45238	3.3654	4.19751	3.97959	6.26666	8.62023	9.66104	8.38758	10.7863	2.72119	3.40222	3.11859	4.26051	4.64653	6.55974	6.12461	7.6352	7.02464	7.81207	3.03716	3.24125	3.35664	3.59114	3.1431	4.62369	5.70123	6.39591	5.91081	7.23727	2.37106	2.41654	2.24501	3.12261	2.41577
326	10.8351	11.0711	14.2008	11.6198	14.2386	3.42959	3.54088	3.44731	4.25587	4.01078	6.42148	8.74617	9.86058	8.51833	10.9675	2.75244	3.42712	3.15312	4.27517	4.62841	6.56258	6.10621	7.63503	7.03561	7.79541	3.03509	3.18963	3.32661	3.56817	3.08411	4.6988	5.8225	6.53701	6.02028	7.33344	2.42386	2.40059	2.24039	3.12328	2.44015
328	10.9964	11.263	14.4215	11.8212	14.3893	3.48187	3.63409	3.52524	4.31078	4.04463	6.57826	8.86879	10.067	8.65782	11.1542	2.77361	3.44381	3.17093	4.26472	4.59364	6.55534	6.09408	7.63574	7.03695	7.78466	3.0521	3.15276	3.31167	3.56166	3.02813	4.76996	5.93209	6.67605	6.12704	7.42982	2.49175	2.39576	2.25155	3.12461	2.46669
330	11.1598	11.4531	14.6439	12.0264	14.5458	3.5342	3.73447	3.59815	4.3603	4.08302	6.73478	8.9897	10.2768	8.80467	11.3421	2.78725	3.45334	3.17485	4.23677	4.54578	6.54399	6.09697	7.64515	7.03922	7.78568	3.08834	3.13701	3.31404	3.57365	2.97957	4.83706	6.02792	6.80959	6.22799	7.52628	2.57341	2.40661	2.28059	3.12891	2.49477
332	11.3203	11.6382	14.8621	12.2301	14.7056	3.58757	3.84209	3.66499	4.40268	4.12597	6.89103	9.11139	10.4884	8.95754	11.5282	2.79597	3.45696	3.16902	4.20045	4.48964	6.53382	6.12184	7.67074	7.0556	7.80309	3.13999	3.1449	3.33289	3.60205	2.94016	4.89935	6.10827	6.93337	6.31894	7.62178	2.66844	2.43889	2.32876	3.1389	2.52455
334	11.4729	11.8142	15.0703	12.4266	14.8655	3.64119	3.95341	3.72465	4.43752	4.1716	7.04907	9.23719	10.7013	9.11536	11.7113	2.80267	3.45622	3.15775	4.16304	4.43027	6.52892	6.1728	7.71877	7.09853	7.84069	3.19898	3.1736	3.36405	3.64047	2.90822	4.95676	6.17302	7.04354	6.39555	7.71437	2.77567	2.49601	2.39539	3.1565	2.55612
336	11.6134	11.9771	15.2634	12.6115	15.0223	3.69264	4.06183	3.77579	4.46579	4.21623	7.21088	9.36905	10.9154	9.27601	11.8906	2.80986	3.45297	3.14447	4.12823	4.37195	6.53152	6.25121	7.79256	7.1751	7.90064	3.25488	3.2159	3.40141	3.6799	2.87959	5.01061	6.22417	7.13775	6.45393	7.80141	2.89035	2.57584	2.47666	3.18194	2.58821
338	11.739	12.1254	15.4387	12.7832	15.1744	3.73924	4.16011	3.81705	4.48866	4.25523	7.37632	9.50532	11.1286	9.43542	12.0644	2.81941	3.44948	3.13157	4.09676	4.31795	6.54158	6.35555	7.8907	7.28434	7.98246	3.29918	3.26328	3.43932	3.71242	2.84994	5.06334	6.26446	7.21487	6.49145	7.87913	3.00384	2.67162	2.56583	3.21337	2.61793
340	11.8481	12.26	15.5955	12.9424	15.3208	3.77911	4.24254	3.84685	4.50547	4.28381	7.54289	9.6405	11.3368	9.58859	12.2289	2.83221	3.44819	3.12085	4.06826	4.27072	6.55747	6.48076	8.00694	7.41819	8.08225	3.32917	3.30925	3.47436	3.73325	2.8166	5.11808	6.29636	7.27528	6.50943	7.94286	3.10588	2.77541	2.65513	3.24726	2.64242
342	11.9391	12.3829	15.734	13.0886	15.4609	3.81107	4.30526	3.86339	4.51279	4.29768	7.70699	9.7682	11.5355	9.73246	12.3806	2.84918	3.45223	3.11467	4.0434	4.23279	6.57758	6.61855	8.13189	7.56516	8.19338	3.34882	3.35121	3.50523	3.73955	2.77923	5.1786	6.32297	7.3215	6.51429	7.98905	3.18773	2.8801	2.73761	3.279	2.66031
344	12.0102	12.495	15.8534	13.2195	15.5935	3.83398	4.34566	3.86489	4.50598	4.29361	7.86562	9.88446	11.7213	9.86647	12.5172	2.87246	3.46593	3.1168	4.0254	4.20773	6.60108	6.75816	8.25558	7.71373	8.30719	3.36722	3.39098	3.53276	3.72945	2.73967	5.24821	6.34858	7.35802	6.5154	8.01732	3.24331	2.97927	2.80785	3.304	2.67147
346	12.0596	12.5948	15.9519	13.3311	15.7172	3.84709	4.36256	3.85071	4.48218	4.2702	8.01649	9.98817	11.8925	9.99031	12.6385	2.90458	3.49266	3.13123	4.01897	4.19934	6.62775	6.88822	8.36903	7.85366	8.41445	3.39567	3.43377	3.56003	3.7041	2.70187	5.3283	6.37799	7.39043	6.5239	8.03112	3.26961	3.06728	2.86239	3.31969	2.67675
348	12.086	12.6793	16.0271	13.42	15.8291	3.85115	4.35782	3.82266	4.44247	4.22856	8.15713	10.0793	12.0476	10.1017	12.7448	2.94566	3.53187	3.15908	4.02688	4.20925	6.65781	6.99995	8.46552	7.97498	8.50768	3.44439	3.48581	3.59191	3.66957	2.67121	5.41701	6.41474	7.42435	6.55164	8.0367	3.26634	3.13896	2.89976	3.32604	2.67716
350	12.0896	12.7456	16.0767	13.4841	15.9258	3.84916	4.33694	3.78546	4.39176	4.17272	8.28545	10.1585	12.1861	10.1974	12.8368	2.99225	3.57921	3.19748	4.04693	4.23573	6.69145	7.08935	8.54124	8.06829	8.58315	3.51854	3.55118	3.63262	3.63488	2.65245	5.50773	6.45898	7.46288	6.60535	8.03998	3.23466	3.18768	2.91907	3.32285	2.67256
352	12.0728	12.7929	16.1005	13.5247	16.0044	3.84441	4.30676	3.7451	4.33645	4.10801	8.40143	10.2283	12.3094	10.2749	12.9165	3.03905	3.62956	3.24137	4.07283	4.27514	6.72873	7.15733	8.59543	8.12849	8.64087	3.61537	3.62896	3.68274	3.60752	2.64699	5.59001	6.50675	7.50481	6.6804	8.04404	3.17716	3.20555	2.91927	3.30776	2.66094
354	12.0403	12.8242	16.1012	13.5477	16.0643	3.83867	4.27271	3.70659	4.28167	4.0393	8.50765	10.2934	12.4211	10.3337	12.9868	3.08119	3.67911	3.28619	4.09782	4.32397	6.76936	7.20778	8.62991	8.15738	8.68292	3.72562	3.71362	3.7389	3.5914	2.65212	5.65317	6.55215	7.54593	6.76271	8.04936	3.10015	3.18929	2.90157	3.27947	2.64088
356	11.999	12.8447	16.0845	13.5624	16.1079	3.83283	4.23799	3.67352	4.23147	3.97061	8.6087	10.3603	12.5268	10.3761	13.0517	3.11522	3.72575	3.32896	4.1177	4.37947	6.81158	7.24413	8.64686	8.16076	8.71099	3.83804	3.79804	3.79646	3.58934	2.66345	5.6904	6.59054	7.58213	6.83732	8.05582	3.0151	3.14531	2.87191	3.24225	2.61454
358	11.9546	12.8588	16.0557	13.5769	16.1378	3.82842	4.20479	3.64908	4.19003	3.90647	8.71049	10.4359	12.6328	10.4082	13.1157	3.13892	3.7679	3.36777	4.13124	4.43914	6.85173	7.26648	8.64673	8.14299	8.72503	3.94312	3.87643	3.85144	3.60443	2.67717	5.6997	6.61899	7.61102	6.89493	8.06369	2.93614	3.0869	2.83956	3.20565	2.58701
360	11.9106	12.8685	16.0184	13.5943	16.156	3.8277	4.17588	3.63651	4.16226	3.85234	8.81956	10.5273	12.7464	10.4403	13.1845	3.15137	3.80374	3.40143	4.13947	4.50036	6.88469	7.27221	8.62838	8.10579	8.72376	4.03452	3.94643	3.90098	3.63844	2.69164	5.6823	6.63492	7.63098	6.93257	8.07239	2.8753	3.02701	2.81265	3.17901	2.56279
362	11.8684	12.8763	15.9751	13.6138	16.164	3.83223	4.15496	3.63836	4.15234	3.81393	8.94084	10.6397	12.8731	10.4843	13.2638	3.1531	3.83174	3.42968	4.14486	4.5614	6.90534	7.25846	8.59089	8.05034	8.70607	4.10968	4.01043	3.94401	3.69031	2.70864	5.64099	6.6364	7.64046	6.95168	8.07947	2.83932	2.97389	2.79482	3.16599	2.54292
364	11.8288	12.8865	15.9286	13.634	16.1639	3.84205	4.14539	3.65534	4.16278	3.79584	9.07599	10.7746	13.0144	10.5497	13.356	3.14544	3.85201	3.45322	4.14979	4.62184	6.90978	7.2245	8.53565	7.98021	8.6726	4.16942	4.07428	3.98126	3.75663	2.73244	5.58026	6.62364	7.63885	6.95622	8.08153	2.82933	2.93088	2.78505	3.16332	2.52509
366	11.7924	12.9048	15.8816	13.6538	16.1584	3.85519	4.14801	3.68539	4.19353	3.80053	9.22212	10.9289	13.1668	10.6399	13.46	3.13019	3.86729	3.47369	4.15507	4.68256	6.89734	7.17346	8.46787	7.90183	8.62653	4.2164	4.14327	4.01385	3.83198	2.76682	5.50696	6.59906	7.62724	6.95019	8.07593	2.84265	2.89754	2.77961	3.1632	2.50556
368	11.7591	12.9346	15.8358	13.6721	16.15	3.86785	4.15981	3.72347	4.24111	3.82751	9.37264	11.0941	13.3231	10.7512	13.5711	3.11017	3.88293	3.49376	4.16	4.74531	6.87131	7.11239	8.39582	7.82178	8.57301	4.25342	4.21878	4.04155	3.90889	2.81264	5.4303	6.56682	7.60851	6.93596	8.06204	2.87471	2.8709	2.7742	3.15794	2.48108
370	11.7294	12.9768	15.792	13.6875	16.1406	3.8751	4.17507	3.76298	4.29901	3.87354	9.51905	11.2583	13.4746	10.8757	13.6836	3.08903	3.90516	3.5167	4.1634	4.81158	6.83793	7.0509	8.32864	7.74388	8.51766	4.28213	4.29782	4.06255	3.97972	2.86784	5.36121	6.53348	7.58742	6.91579	8.0417	2.92125	2.84708	2.76622	3.14466	2.4501
372	11.7042	13.0292	15.7498	13.6976	16.1307	3.87256	4.18801	3.79811	4.3601	3.934	9.65361	11.4095	13.6135	11.0055	13.7924	3.07038	3.93882	3.54529	4.16492	4.88158	6.80467	6.99883	8.27513	7.67171	8.4658	4.30243	4.374	4.07414	4.03929	2.9284	5.31016	6.50726	7.56946	6.89267	8.01871	2.97952	2.82266	2.75564	3.12666	2.41313
374	11.6835	13.0868	15.7075	13.6995	16.1191	3.85777	4.19453	3.82525	4.41916	4.00415	9.77027	11.5393	13.7335	11.1339	13.8943	3.05677	3.98554	3.58088	4.16537	4.95355	6.77864	6.96436	8.24291	7.61245	8.42145	4.31174	4.43834	4.07325	4.08494	2.98874	5.28411	6.49507	7.55863	6.86828	7.9968	3.04745	2.79523	2.74414	3.1099	2.37191
376	11.6646	13.142	15.6605	13.6899	16.1019	3.83038	4.19213	3.84285	4.47306	4.07936	9.86562	11.6453	13.8306	11.2552	13.9872	3.04952	4.04274	3.62281	4.16619	5.02411	6.76567	6.95261	8.23666	7.57454	8.38647	4.30586	4.48148	4.0572	4.11434	3.04251	5.2846	6.49956	7.5561	6.84226	7.97785	3.12208	2.76344	2.73321	3.09847	2.32804
378	11.6414	13.185	15.6025	13.6657	16.0733	3.79149	4.17978	3.8504	4.51904	4.15464	9.93921	11.7308	13.9032	11.3649	14.0707	3.04937	4.10444	3.66866	4.16824	5.08913	6.76955	6.96516	8.25657	7.5618	8.36016	4.28126	4.4971	4.02493	4.12477	3.0841	5.30768	6.51736	7.56004	6.81395	7.96079	3.19876	2.72673	2.72313	3.09391	2.28248
380	11.6065	13.2066	15.5274	13.6256	16.0275	3.74282	4.15839	3.84798	4.55378	4.22494	9.99324	11.8017	13.9529	11.461	14.1452	3.0568	4.16305	3.71495	4.17088	5.14482	6.79234	7.00071	8.29925	7.57261	8.34133	4.23736	4.48406	3.9778	4.11447	3.11007	5.34501	6.53951	7.56618	6.78312	7.94174	3.27221	2.68593	2.71349	3.09652	2.23595
382	11.5549	13.2001	15.4313	13.5697	15.9604	3.68646	4.13069	3.83625	4.57362	4.28605	10.0306	11.8632	13.9816	11.5416	14.2103	3.07118	4.21105	3.75782	4.17258	5.18835	6.83532	7.0562	8.36054	7.60422	8.33063	4.17668	4.44567	3.9194	4.0843	3.12	5.38721	6.55566	7.56987	6.74975	7.91674	3.3377	2.64408	2.7037	3.1056	2.18928
384	11.4846	13.163	15.3139	13.4998	15.8708	3.62494	4.10027	3.81642	4.57637	4.33558	10.0537	11.9184	13.9917	11.6051	14.264	3.08992	4.24282	3.79374	4.17257	5.21811	6.89879	7.12697	8.43625	7.65445	8.33009	4.10383	4.38742	3.85467	4.03835	3.11597	5.42788	6.56019	7.5692	6.71539	7.88535	3.39169	2.60576	2.69323	3.11837	2.14331
386	11.3974	13.097	15.1785	13.4205	15.7608	3.56181	4.07099	3.7909	4.56365	4.37384	10.0633	11.9684	13.9842	11.6492	14.3035	3.1088	4.25686	3.82014	4.17127	5.23403	6.98075	7.20701	8.52083	7.71907	8.34053	4.02497	4.31575	3.78908	3.98363	3.10116	5.46539	6.555	7.56663	6.68453	7.8524	3.43112	2.57448	2.68114	3.1291	2.09805
388	11.2967	13.006	15.03	13.3382	15.6348	3.5025	4.04709	3.76357	4.54182	4.40405	10.0601	12.0143	13.9607	11.6726	14.3268	3.1238	4.25679	3.8362	4.17026	5.23781	7.07643	7.29059	8.60741	7.79119	8.36116	3.94689	4.23712	3.72746	3.92714	3.07798	5.50088	6.5466	7.56725	6.66341	7.82601	3.45314	2.55137	2.66622	3.13022	2.05284
390	11.1863	12.895	14.8733	13.2572	15.4973	3.45312	4.03262	3.73913	4.51952	4.43076	10.0449	12.0566	13.9227	11.677	14.3332	3.13327	4.24973	3.84353	4.17263	5.23347	7.17853	7.37302	8.68898	7.86346	8.39062	3.87558	4.15636	3.67232	3.87211	3.04638	5.53516	6.54094	7.57527	6.6554	7.81371	3.4557	2.53639	2.64779	3.1148	2.00754
392	11.0692	12.7693	14.7118	13.1789	15.3524	3.41802	4.02967	3.72138	4.50373	4.45793	10.0196	12.0956	13.8725	11.6664	14.3234	3.13788	4.24245	3.84511	4.18141	5.22582	7.27778	7.44886	8.75913	7.92939	8.42698	3.81538	4.07606	3.62373	3.8176	3.00425	5.56804	6.54103	7.59197	6.65791	7.82012	3.43919	2.52941	2.62709	3.07971	1.96381
394	10.9477	12.634	14.547	13.1018	15.2029	3.39819	4.03724	3.71203	4.49739	4.48737	9.98771	12.1313	13.8127	11.6468	14.299	3.1389	4.23867	3.84309	4.19623	5.2176	7.36411	7.51075	8.81236	7.98332	8.46736	3.76982	3.99824	3.5819	3.76283	2.95067	5.60046	6.54865	7.61747	6.66637	7.84764	3.4075	2.53023	2.60811	3.02855	1.92591
396	10.8226	12.4933	14.3796	13.0232	15.0501	3.39075	4.05167	3.7101	4.4988	4.51804	9.95376	12.1633	13.7463	11.6243	14.2623	3.13782	4.23941	3.83834	4.21288	5.20888	7.42848	7.55209	8.84455	8.02047	8.5083	3.74247	3.9255	3.54907	3.71092	2.88878	5.63638	6.56676	7.65329	6.68061	7.89828	3.3677	2.53965	2.59762	2.97226	1.90092
398	10.6947	12.3522	14.2098	12.9394	14.8947	3.38997	4.06784	3.71182	4.50229	4.54623	9.92275	12.1912	13.6767	11.6047	14.2158	3.13692	4.24513	3.83174	4.22624	5.19883	7.46447	7.57107	8.85356	8.03721	8.54675	3.73583	3.86059	3.52849	3.66772	2.82501	5.6818	6.59924	7.70238	6.70475	7.97341	3.32771	2.55971	2.6027	2.92501	1.89699
400	10.5649	12.216	14.0385	12.8468	14.7368	3.38899	4.0802	3.71176	4.50014	4.56696	9.89855	12.2145	13.6072	11.5927	14.1632	3.13859	4.25645	3.82476	4.23288	5.18697	7.46941	7.57213	8.83947	8.03216	8.58066	3.75036	3.80642	3.52244	3.63858	2.76693	5.74238	6.6481	7.76713	6.74288	8.07211	3.29289	2.59238	2.6276	2.8987	1.92048
402	10.4348	12.0903	13.8671	12.7423	14.5763	3.38111	4.08341	3.70427	4.48522	4.57581	9.88316	12.2334	13.5407	11.5898	14.1087	3.14279	4.27223	3.81809	4.23061	5.17242	7.4441	7.56213	8.80385	8.00676	8.60844	3.78436	3.76681	3.53164	3.6265	2.72204	5.82237	6.71237	7.84891	6.79819	8.19064	3.26498	2.63845	2.67218	2.89858	1.97377
404	10.3064	11.9785	13.6966	12.625	14.4126	3.36148	4.07321	3.685	4.45286	4.57027	9.8755	12.2471	13.478	11.5938	14.0556	3.14653	4.2886	3.81086	4.21738	5.15346	7.39155	7.54439	8.74828	7.96473	8.62767	3.83415	3.74466	3.55508	3.63116	2.69674	5.92385	6.78895	7.94778	6.8739	8.32233	3.24321	2.69682	2.7325	2.92243	2.05509
406	10.1815	11.8799	13.5277	12.4975	14.2452	3.32752	4.04769	3.65165	4.40172	4.54974	9.87068	12.251	13.4156	11.5983	14.0037	3.14616	4.30079	3.80177	4.1921	5.12892	7.31568	7.51743	8.67436	7.91173	8.6354	3.89383	3.73898	3.58952	3.64863	2.69449	6.04586	6.87323	8.06132	6.97173	8.4573	3.22536	2.76289	2.80202	2.96331	2.15938
408	10.0618	11.7909	13.3609	12.3643	14.0746	3.27909	4.00771	3.60367	4.3335	4.51506	9.86151	12.2375	13.3469	11.5951	13.9497	3.13976	4.30552	3.79074	4.15631	5.09956	7.22125	7.47908	8.58498	7.85387	8.63033	3.95572	3.74465	3.62936	3.67244	2.71481	6.18449	6.96033	8.18468	7.08989	8.58439	3.20791	2.82799	2.87278	3.01302	2.27938
410	9.94752	11.7058	13.1958	12.2298	13.9024	3.21777	3.95623	3.54176	4.25205	4.46784	9.84069	12.1987	13.2641	11.5763	13.8882	3.12736	4.30155	3.77846	4.11388	5.06728	7.11314	7.42973	8.48463	7.79563	8.61416	4.01093	3.75428	3.66733	3.69553	2.75379	6.33549	7.04836	8.31321	7.22409	8.69571	3.18662	2.88249	2.93697	3.0639	2.40735
412	9.83713	11.619	13.0315	12.096	13.731	3.14635	3.89713	3.46758	4.16234	4.41	9.80266	12.13	13.161	11.5365	13.8147	3.10934	4.28883	3.76515	4.06857	5.03327	6.99545	7.37131	8.37829	7.73897	8.58999	4.04998	3.76025	3.69558	3.7108	2.80526	6.49595	7.1399	8.4439	7.36854	8.78845	3.15824	2.92031	2.98879	3.10909	2.53641
414	9.72723	11.5252	12.8656	11.9625	13.5624	3.06777	3.83391	3.38335	4.06948	4.34331	9.74468	12.0316	13.0348	11.4753	13.7271	3.08579	4.26817	3.74958	4.02221	4.99679	6.87146	7.305	8.27013	7.68424	8.56018	4.0635	3.75617	3.70695	3.71111	2.86195	6.66283	7.23808	8.57329	7.51493	8.86189	3.12169	2.94013	3.02511	3.14227	2.66086
416	9.61309	11.4203	12.6951	11.8257	13.3969	2.98435	3.76823	3.2913	3.97773	4.26857	9.6667	11.9092	12.8873	11.397	13.6276	3.0569	4.24102	3.72981	3.97523	4.95587	6.74499	7.23164	8.16326	7.63065	8.52579	4.04344	3.73773	3.69605	3.69047	2.91606	6.83072	7.342	8.6953	7.6528	8.91442	3.07858	2.94352	3.04529	3.15811	2.77643
418	9.4905	11.3003	12.517	11.681	13.233	2.89774	3.69952	3.19352	3.88958	4.18586	9.56994	11.771	12.7233	11.3081	13.5211	3.02364	4.20827	3.70399	3.92795	4.90851	6.62171	7.15377	8.06053	7.5776	8.48816	3.98566	3.70309	3.66026	3.64693	2.95994	6.99205	7.44694	8.80255	7.77281	8.94448	3.03313	2.9326	3.05128	3.15552	2.88081
420	9.35673	11.1627	12.329	11.5236	13.0669	2.80929	3.62621	3.0921	3.80525	4.09512	9.45552	11.6248	12.5478	11.2125	13.4121	2.98794	4.16973	3.67097	3.88107	4.85367	6.50905	7.07617	7.96503	7.52616	8.4499	3.89213	3.65255	3.60028	3.58394	2.98732	7.13871	7.54763	8.88906	7.86952	8.95306	2.99146	2.90978	3.04781	3.14042	2.97427
422	9.21125	11.0067	12.1302	11.3515	12.8943	2.71978	3.54666	2.98883	3.72207	3.99633	9.32442	11.476	12.3643	11.1092	13.3023	2.95247	4.12572	3.63063	3.83625	4.792	6.41384	7.0036	7.87882	7.47828	8.41372	3.77087	3.58744	3.52005	3.50837	2.99468	7.26352	7.64	8.95151	7.94092	8.94386	2.95974	2.8784	3.04108	3.12354	3.05873
424	9.05482	10.8326	11.9207	11.1655	12.7121	2.62956	3.46002	2.88461	3.63548	3.88913	9.17787	11.3279	12.1736	10.9931	13.1895	2.91963	4.07789	3.58366	3.79572	4.72596	6.3399	6.93956	7.80219	7.43524	8.38105	3.6338	3.50993	3.42592	3.42762	2.98233	7.36089	7.72018	8.98828	7.98603	8.92119	2.94191	2.84267	3.03608	3.11403	3.13557
426	8.88862	10.641	11.7008	10.9693	12.5181	2.54017	3.36829	2.78042	3.54162	3.77381	9.01736	11.1815	11.9747	10.8581	13.0695	2.88984	4.02721	3.53022	3.76049	4.6584	6.28803	6.88743	7.73472	7.39738	8.35304	3.49399	3.42383	3.32575	3.3477	2.95408	7.4277	7.78361	8.99902	8.00423	8.88894	2.93774	2.80589	3.03406	3.11445	3.20327
428	8.71372	10.433	11.4705	10.7677	12.311	2.45604	3.27757	2.67849	3.4403	3.65266	8.84451	11.0361	11.7651	10.6999	12.9374	2.86081	3.97203	3.46904	3.72865	4.59099	6.25697	6.8511	7.67645	7.36471	8.3319	3.36263	3.33416	3.22653	3.27226	2.9144	7.4643	7.82592	8.98565	7.99757	8.85187	2.94302	2.76906	3.03227	3.12023	3.25751
430	8.53195	10.2116	11.2309	10.5654	12.0913	2.38307	3.19559	2.58172	3.33512	3.5298	8.66088	10.8912	11.5429	10.5171	12.7896	2.82855	3.90869	3.39777	3.69603	4.52365	6.24335	6.83238	7.62723	7.33658	8.32002	3.24589	3.2444	3.13186	3.20183	2.86485	7.47444	7.8447	8.95297	7.97284	8.81679	2.95173	2.73149	3.02578	3.12344	3.2927
432	8.34667	9.98323	10.9849	10.3662	11.8615	2.32557	3.12787	2.49214	3.23131	3.40935	8.46855	10.7482	11.3083	10.3111	12.6249	2.78896	3.83357	3.31432	3.65844	4.45513	6.24065	6.82769	7.58471	7.31154	8.31729	3.14415	3.15494	3.04177	3.13431	2.8032	7.46336	7.83984	8.90701	7.93951	8.79077	2.95806	2.69183	3.00975	3.1173	3.30369
434	8.16259	9.75694	10.7374	10.174	11.6267	2.28486	3.07606	2.41027	3.1341	3.29392	8.27117	10.6101	11.0644	10.0868	12.4453	2.73877	3.74449	3.2177	3.61284	4.38384	6.23906	6.8282	7.54375	7.28741	8.31962	3.05474	3.06447	2.95513	3.06752	2.7261	7.43593	7.81249	8.85252	7.90548	8.77826	2.95738	2.64787	2.98047	3.09877	3.28665
436	7.98404	9.54076	10.4936	9.99297	11.392	2.25936	3.03853	2.33541	3.04772	3.18419	8.0734	10.4797	10.8166	9.85167	12.2551	2.67551	3.64098	3.10805	3.55685	4.3081	6.22759	6.8235	7.49801	7.26132	8.32068	2.97552	2.97225	2.87231	3.0012	2.63201	7.39632	7.76466	8.79242	7.8758	8.77985	2.94629	2.59701	2.93598	3.0686	3.2399
438	7.81331	9.33852	10.257	9.82686	11.1612	2.24465	3.01066	2.26587	2.97426	3.07925	7.8804	10.3577	10.5708	9.6153	12.0598	2.59803	3.52437	2.98659	3.4888	4.22651	6.19739	6.8064	7.44251	7.23011	8.31526	2.90758	2.87951	2.79582	2.93726	2.5229	7.34867	7.70029	8.72889	7.85408	8.79302	2.92291	2.53793	2.87625	3.03005	3.16439
440	7.6503	9.15039	10.0287	9.67604	10.9354	2.23307	2.98506	2.19814	2.91228	2.97669	7.69652	10.2416	10.3318	9.38838	11.864	2.50703	3.39816	2.85592	3.40904	4.13875	6.14368	6.77514	7.37477	7.19073	8.30095	2.85574	2.79072	2.73021	2.87978	2.40468	7.29676	7.62505	8.66398	7.8435	8.81328	2.8875	2.47144	2.80321	2.9865	3.06385
442	7.49334	8.97469	9.80803	9.53703	10.7141	2.2147	2.95309	2.12732	2.85688	2.87361	7.52454	10.127	10.1029	9.18061	11.6714	2.4044	3.26691	2.71923	3.31976	4.04554	6.06497	6.73096	7.29366	7.14005	8.27655	2.82672	2.71335	2.68084	2.83444	2.28615	7.24308	7.54382	8.59915	7.84503	8.83502	2.84325	2.40134	2.72095	2.94044	2.94484
444	7.33998	8.80918	9.59377	9.40438	10.4963	2.18084	2.90792	2.04898	2.80166	2.76832	7.36473	10.0069	9.88455	8.99814	11.4837	2.29149	3.13414	2.57864	3.22298	3.94759	5.96142	6.67404	7.19772	7.0736	8.2398	2.82473	2.65428	2.65119	2.80598	2.17596	7.18808	7.45788	8.53405	7.85365	8.85139	2.79582	2.33462	2.6354	2.89378	2.81623
446	7.18781	8.65158	9.38456	9.27303	10.2816	2.12746	2.84702	1.9612	2.74099	2.6615	7.21522	9.87464	9.67535	8.84222	11.3018	2.16834	3.0011	2.43445	3.11942	3.84506	5.83446	6.60114	7.0846	6.98529	8.18666	2.84756	2.61511	2.6405	2.79522	2.07976	7.13099	7.36589	8.46656	7.85737	8.855	2.75084	2.2787	2.55254	2.84763	2.6867
448	7.03476	8.49994	9.17891	9.13918	10.07	2.05596	2.77255	1.86499	2.67147	2.55614	7.07358	9.72646	9.47385	8.70999	11.1263	2.03517	2.86748	2.28633	3.0093	3.73824	5.68767	6.50737	6.95231	6.86927	8.11263	2.886	2.59125	2.64364	2.79851	2.00013	7.07269	7.26873	8.39545	7.84262	8.84064	2.71016	2.23697	2.47577	2.80049	2.56187
450	6.87894	8.35269	8.97468	8.99939	9.8614	1.97067	2.68912	1.76309	2.59249	2.45598	6.93862	9.56441	9.27989	8.59739	10.9584	1.89433	2.73312	2.1351	2.89382	3.62834	5.52746	6.38991	6.80115	6.72319	8.0153	2.92657	2.57512	2.65321	2.80969	1.93808	7.0179	7.17277	8.32319	7.80208	8.80789	2.6716	2.20781	2.40533	2.74808	2.44361
452	6.71893	8.20868	8.76951	8.85049	9.65533	1.87581	2.60076	1.65826	2.50588	2.36407	6.81093	9.39497	9.09466	8.50238	10.8001	1.75047	2.59944	1.98347	2.77573	3.51748	5.3623	6.2508	6.63525	6.55064	7.89645	2.95525	2.55941	2.66148	2.82191	1.89374	6.97384	7.08831	8.25491	7.73778	8.76076	2.63217	2.18742	2.34036	2.68617	2.33237
454	6.55393	8.06638	8.56151	8.69084	9.45124	1.77445	2.50934	1.55275	2.41507	2.28226	6.69173	9.22551	8.91921	8.42416	10.6531	1.60887	2.46934	1.83514	2.6585	3.40765	5.20137	6.09817	6.46295	6.36191	7.763	2.96056	2.53806	2.66151	2.82794	1.86591	6.94618	7.02551	8.19538	7.65657	8.70513	2.59168	2.17231	2.28141	2.61407	2.23002
456	6.38358	7.92198	8.34933	8.52034	9.24801	1.66911	2.41545	1.44892	2.32413	2.21153	6.58118	9.06157	8.75302	8.35952	10.5184	1.47371	2.34662	1.6936	2.54527	3.30029	5.05349	5.94499	6.29533	6.17242	7.62549	2.93629	2.50704	2.64808	2.82075	1.85212	6.93625	6.99202	8.1464	7.56352	8.64677	2.5536	2.15955	2.23108	2.53652	2.14039
458	6.20732	7.76836	8.13162	8.33946	9.04336	1.56253	2.31983	1.34984	2.23717	2.15244	6.4778	8.90646	8.59374	8.30077	10.3947	1.3486	2.23602	1.56238	2.43908	3.19725	4.92564	5.80491	6.14262	5.99865	7.49468	2.88358	2.46665	2.61934	2.79551	1.85035	6.94088	6.99187	8.1063	7.45892	8.58999	2.52293	2.14752	2.19306	2.46303	2.06763
460	6.02436	7.59713	7.90699	8.14866	8.83426	1.45794	2.22402	1.25919	2.15802	2.10525	6.37872	8.76143	8.43794	8.23705	10.2789	1.23767	2.14279	1.44539	2.34373	3.10146	4.82115	5.68714	6.01054	5.85317	7.37784	2.81018	2.42156	2.57678	2.75089	1.8594	6.95411	7.0241	8.07104	7.34091	8.5371	2.5039	2.13756	2.17042	2.40391	2.01461
462	5.83464	7.40323	7.67525	7.94996	8.61837	1.35939	2.13004	1.18068	2.09042	2.06994	6.27963	8.62565	8.28179	8.15765	10.1663	1.14523	2.0705	1.34595	2.26295	3.01628	4.73891	5.5942	5.8991	5.74094	7.27736	2.72669	2.37756	2.52351	2.68917	1.87741	6.96911	7.08262	8.03635	7.21181	8.48896	2.49901	2.13463	2.16479	2.36661	1.98264
464	5.64017	7.18832	7.43873	7.74874	8.39582	1.27203	2.0408	1.11746	2.03711	2.046	6.17539	8.49694	8.12183	8.05505	10.0525	1.07377	2.01843	1.26494	2.1984	2.9437	4.67416	5.5232	5.80442	5.65943	7.19205	2.64297	2.3386	2.46312	2.61652	1.90137	6.98022	7.15802	7.99948	7.08051	8.44619	2.50998	2.14514	2.1765	2.35487	1.97221
466	5.44531	6.96089	7.20258	7.55293	8.17011	1.20092	1.95979	1.07085	1.99822	2.03227	6.06154	8.37311	7.95593	7.92755	9.93435	1.02221	1.9811	1.19956	2.14815	2.88318	4.62026	5.46872	5.72121	5.60149	7.11945	2.56633	2.30607	2.39948	2.54242	1.92788	6.98252	7.23878	7.95863	6.95779	8.40828	2.538	2.17344	2.20441	2.36891	1.98298
468	5.25609	6.7332	6.97361	7.36965	7.94748	1.14903	1.88966	1.0396	1.97053	2.02646	5.93525	8.25197	7.78376	7.77928	9.81075	0.985831	1.95055	1.14462	2.10694	2.8323	4.5697	5.42376	5.64353	5.55681	7.05633	2.50087	2.27883	2.33587	2.47624	1.9531	6.97106	7.31166	7.91144	6.85006	8.37234	2.58202	2.21875	2.24452	2.40503	2.01215
470	5.07911	6.51767	6.75887	7.20367	7.73544	1.11603	1.83094	1.01974	1.94857	2.02585	5.79567	8.13084	7.60646	7.61718	9.68203	0.958351	1.91973	1.09526	2.06811	2.78888	4.51418	5.37952	5.56387	5.51188	6.99775	2.44788	2.25361	2.27434	2.42391	1.97275	6.94144	7.3636	7.85539	6.7585	8.33434	2.63713	2.27428	2.2894	2.45585	2.05281
472	4.92024	6.32407	6.5645	7.0574	7.54083	1.09881	1.78338	1.00661	1.92749	2.02891	5.64417	8.00738	7.42676	7.44885	9.54988	0.934652	1.88438	1.04898	2.02608	2.75232	4.44566	5.3266	5.47419	5.4527	6.93758	2.40629	2.22646	2.21606	2.38678	1.98316	6.89227	7.38556	7.78996	6.68254	8.2921	2.69531	2.32885	2.32961	2.51198	2.09442
474	4.7826	6.15727	6.3937	6.92985	7.36721	1.0933	1.74818	0.997521	1.90616	2.0367	5.48501	7.88073	7.24936	7.28324	9.41782	0.91199	1.84318	1.0057	1.97806	2.72328	4.35835	5.25704	5.36846	5.36854	6.87056	2.37331	2.19408	2.16211	2.36242	1.98237	6.82607	7.37513	7.71749	6.62201	8.24675	2.74852	2.37071	2.35629	2.56363	2.1256
476	4.66504	6.0164	6.24522	6.81561	7.21317	1.09649	1.72844	0.99295	1.88789	2.05247	5.325	7.75144	7.08074	7.1312	9.29096	0.889734	1.79716	0.966365	1.92478	2.70198	4.25011	5.16579	5.24407	5.25368	6.79358	2.34537	2.15485	2.11383	2.34643	1.97052	6.74778	7.33552	7.64147	6.57616	8.20091	2.79151	2.39114	2.36327	2.60162	2.13717
478	4.56312	5.89589	6.1146	6.70702	7.07401	1.10649	1.72652	0.99541	1.87797	2.07929	5.17265	7.62151	6.92833	7.00312	9.17529	0.868266	1.749	0.931387	1.86854	2.68709	4.12293	5.05237	5.1025	5.10866	6.70608	2.31939	2.1096	2.073	2.33418	1.9498	6.66265	7.27177	7.56468	6.54217	8.15644	2.82302	2.38656	2.34848	2.61906	2.12465
480	4.47136	5.78793	5.99656	6.59813	6.94473	1.12205	1.74146	1.00705	1.88011	2.11802	5.03677	7.49562	6.79966	6.90611	9.07685	0.847474	1.70134	0.899593	1.81075	2.67544	3.98334	4.92209	4.94973	4.94229	6.61087	2.29368	2.06144	2.04096	2.32042	1.92357	6.57599	7.18871	7.48954	6.51714	8.11445	2.84559	2.35981	2.31454	2.61321	2.08931
482	4.3845	5.68392	5.88637	6.48592	6.82151	1.14139	1.76848	1.02811	1.89431	2.16666	4.92476	7.38116	6.70116	6.84289	9.00091	0.825978	1.65497	0.868446	1.75175	2.6628	3.84162	4.78511	4.7957	4.77091	6.514	2.26782	2.01407	2.01711	2.29869	1.89418	6.49417	7.09192	7.41989	6.50123	8.077	2.86439	2.32013	2.268	2.58563	2.03726
484	4.29782	5.57594	5.77978	6.36878	6.70136	1.16191	1.8007	1.05641	1.91693	2.22135	4.84087	7.28526	6.63623	6.8127	8.95041	0.800967	1.60875	0.834941	1.69225	2.64526	3.70849	4.6524	4.65135	4.61273	6.42248	2.2424	1.9701	1.99882	2.26267	1.86184	6.42306	6.98867	7.36032	6.49619	8.04698	2.8851	2.27962	2.21721	2.54156	1.97691
486	4.20798	5.45952	5.67357	6.24608	6.58249	1.1802	1.83148	1.0878	1.94186	2.27752	4.7847	7.21048	6.60313	6.81197	8.9241	0.768575	1.56032	0.79655	1.63346	2.62004	3.59195	4.53204	4.52528	4.48128	6.34157	2.21904	1.93072	1.98308	2.2091	1.82605	6.36471	6.88592	7.31314	6.49941	8.02565	2.91056	2.24714	2.16913	2.48732	1.91528
488	4.1135	5.33559	5.5665	6.11881	6.46521	1.1929	1.8562	1.11719	1.9624	2.33084	4.75142	7.15284	6.59484	6.83455	8.91615	0.725043	1.50688	0.751663	1.57577	2.58599	3.49633	4.42925	4.42305	4.38258	6.2745	2.20015	1.89733	1.96855	2.13978	1.78788	6.3161	6.78869	7.2765	6.50116	8.01093	2.93781	2.22373	2.1262	2.4262	1.85528
490	4.01409	5.20881	5.45891	5.98915	6.35136	1.19805	1.87363	1.14021	1.97353	2.37827	4.73359	7.10355	6.60112	6.87188	8.91817	0.66894	1.44691	0.700438	1.51925	2.54386	3.42396	4.34828	4.34884	4.31766	6.22426	2.1876	1.87231	1.95597	2.06088	1.75095	6.27144	6.69999	7.2456	6.48788	7.99824	2.95905	2.20389	2.08662	2.35679	1.79594
492	3.9093	5.0839	5.3513	5.85886	6.24245	1.19617	1.8855	1.15465	1.97379	2.41863	4.72315	7.05252	6.61161	6.91394	8.92233	0.602791	1.3814	0.645158	1.46441	2.49627	3.37627	4.2927	4.30641	4.28655	6.19478	2.18146	1.85804	1.94687	1.98072	1.71978	6.2244	6.62081	7.21392	6.44636	7.98115	2.96625	2.18115	2.04718	2.27579	1.73544
494	3.79875	4.9633	5.24372	5.72921	6.13873	1.18952	1.89372	1.16041	1.96547	2.45197	4.71333	6.99161	6.61791	6.95086	8.92324	0.53219	1.31243	0.589339	1.41322	2.44676	3.35291	4.2633	4.29778	4.28865	6.18903	2.17916	1.85452	1.94187	1.90689	1.69755	6.16902	6.54932	7.17413	6.36793	7.95219	2.95466	2.15106	2.006	2.1831	1.6733
496	3.68324	4.84705	5.13653	5.60223	6.03999	1.18026	1.89771	1.15843	1.95253	2.47828	4.6999	6.91704	6.61481	6.97462	8.91816	0.463424	1.24092	0.536277	1.36923	2.39842	3.35052	4.25672	4.32069	4.31998	6.20624	2.17626	1.85866	1.94015	1.84473	1.6851	6.10125	6.48162	7.12062	6.25299	7.90557	2.92324	2.11124	1.96299	2.08448	1.61052
498	3.5654	4.73318	5.03083	5.48073	5.94628	1.1691	1.89437	1.14958	1.93873	2.49672	4.68126	6.83019	6.60032	6.98021	8.90611	0.401116	1.16614	0.48774	1.3354	2.35251	3.36267	4.26549	4.36722	4.37061	6.24021	2.16932	1.86641	1.94035	1.79785	1.68223	6.01998	6.41359	7.05148	6.11171	7.83953	2.87414	2.06144	1.91954	1.99023	1.5489
500	3.44933	4.61857	4.92794	5.36618	5.85759	1.15583	1.88006	1.13466	1.92683	2.506	4.65751	6.73602	6.57485	6.96498	8.8867	0.347064	1.08673	0.443349	1.31116	2.30814	3.38038	4.27819	4.42393	4.42474	6.28011	2.15764	1.87474	1.94161	1.76865	1.68902	5.92667	6.34205	6.96816	5.95907	7.7562	2.81128	2.0039	1.87753	1.91068	1.49015
502	3.33959	4.50056	4.82886	5.25808	5.77306	1.14032	1.85174	1.11426	1.91834	2.50489	4.6291	6.64001	6.53968	6.92763	8.85918	0.300493	1.00163	0.400752	1.29154	2.26246	3.39355	4.28131	4.47513	4.46552	6.3135	2.14223	1.88092	1.94303	1.75752	1.70516	5.82399	6.26627	6.87449	5.80964	7.66026	2.73885	1.94208	1.83775	1.85139	1.43521
504	3.23978	4.37834	4.73441	5.15528	5.69135	1.12251	1.80756	1.08818	1.91284	2.49209	4.59625	6.54574	6.49603	6.86817	8.82239	0.259371	0.911195	0.356669	1.26869	2.21206	3.39366	4.26357	4.50756	4.48233	6.33027	2.12361	1.8819	1.94296	1.76215	1.72888	5.71554	6.18898	6.77596	5.6755	7.55797	2.66091	1.87917	1.79952	1.81132	1.38426
506	3.15197	4.25356	4.64589	5.05772	5.61194	1.1022	1.7474	1.05521	1.9077	2.46609	4.55959	6.45541	6.44553	6.7896	8.77588	0.221898	0.818419	0.308639	1.23505	2.15464	3.37559	4.21951	4.51368	4.47374	6.32497	2.10136	1.87521	1.93941	1.779	1.75724	5.60541	6.11491	6.67844	5.56497	7.4556	2.58273	1.81806	1.76236	1.78608	1.33831
508	3.07676	4.12938	4.56533	4.96667	5.53607	1.07909	1.67381	1.01436	1.89941	2.42597	4.52065	6.37087	6.39118	6.6981	8.72113	0.187421	0.729199	0.25656	1.18731	2.09072	3.33821	4.14993	4.49202	4.44399	6.29738	2.07479	1.86045	1.93099	1.80557	1.78644	5.49784	6.04759	6.58616	5.4805	7.35786	2.51171	1.76197	1.72782	1.77279	1.30015
510	3.01392	4.00909	4.49481	4.88354	5.466	1.05374	1.59224	0.96666	1.88596	2.37313	4.48073	6.29217	6.33588	6.59981	8.6602	0.156803	0.650049	0.202863	1.12772	2.02375	3.28346	4.05954	4.44578	4.39795	6.25181	2.04438	1.83962	1.9176	1.84065	1.81324	5.39659	5.98708	6.50022	5.41849	7.26726	2.4555	1.71374	1.69881	1.77073	1.27331
512	2.96264	3.89563	4.43516	4.80827	5.40326	1.02792	1.51043	0.915914	1.86806	2.31153	4.43937	6.21595	6.2805	6.49727	8.59362	0.131412	0.584786	0.15083	1.06169	1.95853	3.21472	3.954	4.38045	4.33909	6.19468	2.01276	1.81681	1.90132	1.8831	1.83638	5.30393	5.92999	6.4187	5.3722	7.18434	2.41924	1.67471	1.67756	1.77858	1.25992
514	2.92103	3.7916	4.38507	4.73891	5.34751	1.0036	1.43618	0.867181	1.84771	2.24648	4.39512	6.13719	6.22425	6.39051	8.52065	0.111213	0.533015	0.102822	0.993405	1.89911	3.13519	3.83791	4.30176	4.27026	6.13126	1.98399	1.79723	1.88633	1.93095	1.85658	5.21949	5.87081	6.33722	5.33491	7.10786	2.40499	1.6459	1.66506	1.7937	1.25991
516	2.88535	3.69808	4.34101	4.67294	5.2967	0.981533	1.37508	0.824331	1.82519	2.18225	4.34845	6.05332	6.16774	6.28078	8.44203	0.0944334	0.492101	0.0597839	0.92387	1.84807	3.04717	3.71473	4.21415	4.19403	6.06361	1.96142	1.78489	1.87691	1.98093	1.87441	5.13963	5.80341	6.25011	5.30076	7.03503	2.41272	1.62919	1.66183	1.81391	1.27173
518	2.85057	3.61418	4.29849	4.60928	5.24814	0.961023	1.32939	0.788556	1.79741	2.12087	4.30311	5.96616	6.1148	6.17246	8.3614	0.0785189	0.459628	0.0222504	0.852277	1.807	2.95309	3.58866	4.12106	4.11235	5.99179	1.94602	1.78037	1.8748	2.02711	1.88811	5.05772	5.72247	6.15176	5.26384	6.96251	2.44144	1.62613	1.66808	1.838	1.29301
520	2.8126	3.5386	4.25386	4.54842	5.19959	0.941004	1.29805	0.758645	1.75964	2.06205	4.26474	5.88026	6.07107	6.0721	8.28396	0.0619189	0.433977	-0.00860263	0.779066	1.77733	2.85774	3.46671	4.02677	4.02732	5.9169	1.93773	1.78205	1.8793	2.06259	1.89455	4.96618	5.62442	6.03837	5.21868	6.88812	2.48994	1.63692	1.68414	1.86559	1.32147
522	2.76984	3.47077	4.20527	4.49089	5.14969	0.920608	1.27678	0.731614	1.70797	2.00395	4.23839	5.79967	6.04117	5.98638	8.21347	0.0453714	0.414626	-0.0306511	0.707525	1.76069	2.76813	3.35741	3.9374	3.942	5.84325	1.93758	1.78984	1.88905	2.083	1.89153	4.85931	5.50806	5.90942	5.16165	6.8122	2.55744	1.66106	1.71117	1.8975	1.35607
524	2.72289	3.40973	4.15246	4.43627	5.09808	0.899051	1.25869	0.70357	1.64102	1.94384	4.22641	5.72577	6.02618	5.91961	8.14998	0.0315504	0.40278	-0.0412881	0.642915	1.75838	2.69109	3.26682	3.85966	3.85973	5.77712	1.94828	1.80723	1.90417	2.08822	1.8794	4.73506	5.37538	5.76746	5.09092	6.73719	2.64251	1.69789	1.75099	1.9358	1.39665
526	2.67346	3.35286	4.09636	4.3838	5.04569	0.875982	1.23642	0.671008	1.55993	1.8795	4.22838	5.65837	6.0235	5.87231	8.09033	0.0233879	0.400602	-0.0388496	0.590224	1.77032	2.63157	3.19707	3.79914	3.78326	5.72373	1.97318	1.83979	1.92642	2.08134	1.8614	4.59474	5.23136	5.6168	5.00615	6.66588	2.74143	1.74666	1.8051	1.98281	1.44333
528	2.62334	3.29648	4.03822	4.33303	4.99419	0.852003	1.20541	0.631986	1.46811	1.81024	4.24237	5.59862	6.02858	5.84156	8.03043	0.0222344	0.408507	-0.0239531	0.552578	1.79408	2.59304	3.14852	3.75979	3.71522	5.68583	2.01467	1.89172	1.9585	2.06664	1.84275	4.44162	5.08119	5.46184	4.90929	6.59962	2.84826	1.80583	1.87382	2.04032	1.49613
530	2.57345	3.237	3.97884	4.28354	4.94487	0.828818	1.16528	0.586459	1.37011	1.73725	4.2663	5.54996	6.03682	5.82301	7.96746	0.0271009	0.423244	-0.00010763	0.53026	1.82456	2.57846	3.12204	3.74437	3.65934	5.66387	2.07317	1.96345	2.00224	2.04855	1.82873	4.27889	4.92688	5.30546	4.80426	6.53714	2.9561	1.87165	1.95578	2.10868	1.55474
532	2.52404	3.17258	3.91824	4.23448	4.89813	0.808675	1.11874	0.535701	1.27053	1.66281	4.29749	5.51588	6.04402	5.81246	7.89986	0.0358934	0.438928	0.0276819	0.521523	1.85553	2.58995	3.11907	3.75463	3.62047	5.65714	2.14607	2.05074	2.05707	2.03131	1.82267	4.10905	4.76744	5.14865	4.69481	6.47548	3.05746	1.93742	2.04702	2.18593	1.61762
534	2.47544	3.10507	3.8565	4.18492	4.8541	0.793291	1.06931	0.481129	1.17272	1.58891	4.33207	5.49728	6.04624	5.80626	7.82645	0.0474839	0.450943	0.0554764	0.524585	1.88211	2.6276	3.14033	3.79038	3.60221	5.66389	2.22743	2.14474	2.11927	2.01933	1.82502	3.93439	4.60219	4.99191	4.5834	6.41232	3.1439	1.99537	2.14133	2.26756	1.68179
536	2.42893	3.04024	3.79479	4.13453	4.81322	0.782494	1.01859	0.422865	1.07817	1.51523	4.36533	5.49179	6.04021	5.80188	7.74626	0.0626794	0.45837	0.0818079	0.538514	1.90188	2.68784	3.18412	3.84808	3.60397	5.68067	2.30942	2.23443	2.1833	2.01818	1.83381	3.75704	4.43294	4.83583	4.47121	6.34651	3.20697	2.03957	2.23132	2.34735	1.74358
538	2.38685	2.98431	3.73529	4.08397	4.77572	0.773434	0.966219	0.359504	0.98697	1.43882	4.39279	5.49483	6.02406	5.79839	7.65895	0.0827199	0.462502	0.106687	0.561803	1.9139	2.7639	3.24605	3.92105	3.6216	5.70315	2.38582	2.3107	2.24383	2.0337	1.84646	3.57887	4.26412	4.68082	4.35873	6.27694	3.23933	2.06654	2.30914	2.41756	1.79933
540	2.35114	2.93934	3.67979	4.03437	4.74046	0.76217	0.911668	0.289538	0.899705	1.3559	4.41064	5.50048	5.99738	5.7954	7.56486	0.107734	0.464058	0.130242	0.590966	1.91771	2.8479	3.32041	4.00173	3.65114	5.72818	2.45333	2.36881	2.29638	2.0684	1.86066	3.40281	4.1028	4.52789	4.2481	6.20264	3.23575	2.07334	2.36657	2.46914	1.84538
542	2.3219	2.90165	3.62808	3.98595	4.70391	0.745315	0.855219	0.21313	0.818484	1.2644	4.41555	5.50268	5.96036	5.79125	7.46437	0.136627	0.462638	0.152087	0.620879	1.91309	2.93237	3.40122	4.08342	3.69055	5.75464	2.5104	2.40817	2.33656	2.11755	1.8738	3.2337	3.958	4.37933	4.14396	6.12342	3.19425	2.05685	2.39585	2.4935	1.87793
544	2.29744	2.86403	3.57739	3.93707	4.66065	0.720334	0.79731	0.13231	0.74665	1.16542	4.40481	5.49688	5.91344	5.78201	7.3577	0.168119	0.457538	0.171418	0.646731	1.90035	3.00997	3.4821	4.15998	3.73665	5.78163	2.5549	2.4301	2.35939	2.16992	1.88233	3.07648	3.8372	4.23676	4.04967	6.03875	3.11741	2.0159	2.39173	2.48481	1.89385
546	2.27565	2.81937	3.5239	3.88489	4.60548	0.685806	0.737929	0.0503072	0.687485	1.06329	4.3767	5.48014	5.85692	5.76236	7.24477	0.201345	0.448955	0.18794	0.666524	1.881	3.07326	3.5561	4.22499	3.78163	5.80619	2.58261	2.43577	2.35969	2.21178	1.88173	2.934	3.74323	4.10002	3.96401	5.94714	3.01137	1.95304	2.35247	2.44092	1.89095
548	2.25505	2.76374	3.46482	3.82693	4.53578	0.642684	0.677999	-0.0287433	0.643458	0.965017	4.33089	5.44973	5.79117	5.72775	7.12552	0.235862	0.438104	0.202432	0.6819	1.85797	3.1157	3.61663	4.27233	3.81385	5.82361	2.58825	2.42552	2.33371	2.2317	1.86792	2.80766	3.67477	3.96883	3.88346	5.848	2.88374	1.87347	2.27971	2.36382	1.8677
550	2.2349	2.69794	3.39965	3.76156	4.45246	0.594983	0.620084	-0.100186	0.61645	0.878833	4.26946	5.40334	5.71743	5.67719	7.0009	0.27132	0.426551	0.21654	0.6964	1.83491	3.13344	3.65946	4.29828	3.82321	5.82982	2.56828	2.39978	2.28114	2.22512	1.83917	2.69921	3.629	3.84511	3.8064	5.74408	2.74236	1.78334	2.17822	2.2601	1.82344
552	2.2149	2.62694	3.33023	3.68766	4.35926	0.548615	0.567459	-0.159931	0.607275	0.811441	4.19738	5.34135	5.63902	5.61506	6.87424	0.307502	0.41641	0.232447	0.713463	1.81531	3.12607	3.68387	4.30279	3.80644	5.82322	2.52306	2.35971	2.20583	2.19466	1.79682	2.61236	3.60503	3.73396	3.73482	5.64249	2.59572	1.6898	2.05563	2.13936	1.75898
554	2.19486	2.55728	3.25948	3.60421	4.26106	0.508697	0.52231	-0.206023	0.614201	0.765924	4.12181	5.2682	5.56113	5.54976	6.75139	0.345073	0.411602	0.252595	0.735361	1.80233	3.09612	3.69183	4.28907	3.76762	5.8048	2.45683	2.30646	2.11433	2.14606	1.74403	2.55235	3.60481	3.64221	3.67256	5.55289	2.45323	1.60215	1.92184	2.01206	1.67705
556	2.1744	2.49387	3.19001	3.51094	4.16228	0.47716	0.484403	-0.239515	0.632305	0.740927	4.04966	5.19102	5.48912	5.48974	6.63883	0.385774	0.416937	0.27893	0.762441	1.79818	3.04835	3.68682	4.26186	3.71452	5.77732	2.37676	2.24104	2.01411	2.08401	1.68443	2.52298	3.62958	3.57507	3.62179	5.48343	2.32467	1.52962	1.78761	1.88909	1.58177
558	2.1533	2.43812	3.12334	3.40943	4.066	0.452383	0.451112	-0.2639	0.654192	0.731913	3.98601	5.11759	5.42724	5.44113	6.54201	0.43127	0.434615	0.311945	0.792861	1.80322	2.98911	3.67296	4.22578	3.65514	5.74415	2.29203	2.16559	1.91271	2.01258	1.62195	2.52407	3.6755	3.53391	3.58151	5.43826	2.21766	1.47655	1.66157	1.78069	1.47682
560	2.13236	2.38889	3.06062	3.3033	3.97435	0.430612	0.419278	-0.283426	0.672021	0.733335	3.93488	5.05515	5.37909	5.40782	6.46498	0.481275	0.461653	0.349984	0.823616	1.81611	2.92497	3.65392	4.18394	3.59563	5.70797	2.21205	2.08441	1.81706	1.93692	1.56106	2.55115	3.73333	3.51676	3.54955	5.41778	2.13532	1.43983	1.54755	1.69246	1.36359
562	2.11366	2.34469	3.00339	3.19746	3.88924	0.408898	0.386792	-0.301684	0.679491	0.740715	3.9003	5.00918	5.34778	5.39179	6.41055	0.532918	0.49088	0.38974	0.851549	1.8345	2.8614	3.63184	4.13776	3.53938	5.6697	2.14405	2.00312	1.73274	1.86377	1.50663	2.59645	3.7917	3.51919	3.5244	5.41944	2.07632	1.41123	1.44484	1.62249	1.24199
564	2.10076	2.30527	2.95417	3.09762	3.81292	0.386384	0.353143	-0.320928	0.672293	0.750946	3.88571	4.98151	5.33479	5.39161	6.37956	0.581253	0.514116	0.426809	0.873977	1.85569	2.8024	3.60715	4.08781	3.48689	5.62871	2.09229	1.92707	1.6639	1.80033	1.46361	2.65039	3.84095	3.5352	3.505	5.43792	2.03754	1.38303	1.3514	1.56404	1.11292
566	2.09828	2.27159	2.91683	3.01089	3.74817	0.364194	0.318933	-0.342362	0.648125	0.761811	3.89183	4.96913	5.33817	5.4012	6.3698	0.621379	0.525076	0.456708	0.889412	1.87672	2.75116	3.57894	4.0348	3.43622	5.58404	2.05868	1.86108	1.61348	1.75257	1.43672	2.70361	3.87491	3.55845	3.4905	5.46642	2.01676	1.35243	1.26701	1.51106	0.980038
568	2.11118	2.24535	2.89592	2.94621	3.69799	0.345063	0.285557	-0.365867	0.608101	0.772278	3.91623	4.96554	5.35288	5.4114	6.37645	0.651252	0.521998	0.476785	0.898339	1.8957	2.71072	3.5453	3.98029	3.38515	5.53552	2.04381	1.80967	1.58288	1.72353	1.42928	2.74855	3.89055	3.5837	3.48066	5.49857	2.01285	1.32288	1.19363	1.46076	0.849245
570	2.14324	2.22833	2.89515	2.91186	3.6648	0.333183	0.255857	-0.389179	0.558099	0.783234	3.95505	4.96443	5.37344	5.41479	6.39409	0.673097	0.50874	0.487709	0.903228	1.91282	2.68417	3.50395	3.92689	3.3338	5.48393	2.04757	1.77632	1.57152	1.71297	1.44201	2.77979	3.88695	3.60685	3.47458	5.5294	2.02423	1.30095	1.13344	1.41257	0.726826
572	2.19566	2.2221	2.9159	2.91174	3.64988	0.333242	0.234164	-0.408214	0.507284	0.797457	4.00514	4.9624	5.3964	5.40933	6.41843	0.692219	0.494082	0.493825	0.907586	1.9308	2.6735	3.45358	3.87794	3.28536	5.43095	2.06855	1.7616	1.57696	1.71785	1.47262	2.79373	3.86445	3.62442	3.46951	5.55481	2.04769	1.29062	1.08661	1.36591	0.61706
574	2.26652	2.22778	2.95661	2.94383	3.65311	0.348206	0.224824	-0.418616	0.464203	0.818116	4.06472	4.95966	5.42085	5.39799	6.44649	0.714672	0.488881	0.501667	0.914975	1.95359	2.67801	3.39467	3.83639	3.24411	5.37788	2.10272	1.76201	1.59519	1.73245	1.51657	2.78851	3.82397	3.63363	3.46196	5.57108	2.07882	1.29066	1.0509	1.31954	0.521378
576	2.35123	2.24471	3.01287	3.00142	3.67296	0.377716	0.229719	-0.417902	0.43337	0.846679	4.13271	4.95845	5.44726	5.38574	6.47611	0.745413	0.501967	0.517367	0.927834	1.98406	2.69296	3.32765	3.80261	3.21176	5.32397	2.1433	1.77161	1.62134	1.74951	1.56811	2.76486	3.76754	3.63315	3.45067	5.57498	2.11343	1.29675	1.02285	1.2718	0.439102
578	2.44332	2.26982	3.07817	3.07517	3.70631	0.418148	0.247884	-0.405966	0.414809	0.881968	4.20765	4.96069	5.4762	5.3768	6.50563	0.786843	0.536351	0.544053	0.946659	2.0222	2.7099	3.25036	3.77325	3.18619	5.26572	2.18277	1.7851	1.65118	1.76365	1.62204	2.72689	3.69949	3.6241	3.4383	5.56438	2.14778	1.30419	0.998934	1.22096	0.368893
580	2.53549	2.29892	3.14502	3.15572	3.74863	0.46467	0.276796	-0.384455	0.405743	0.920787	4.28733	4.96697	5.5078	5.37367	6.53442	0.838211	0.588079	0.580686	0.96942	2.06443	2.7193	3.15844	3.74312	3.16407	5.19931	2.21544	1.79953	1.68178	1.77317	1.67444	2.6826	3.62731	3.61024	3.43016	5.53923	2.17847	1.30887	0.975877	1.16622	0.309049
582	2.61984	2.32778	3.20556	3.2342	3.79368	0.512753	0.313648	-0.355626	0.403295	0.959688	4.36978	4.97712	5.54253	5.37815	6.56378	0.896189	0.648537	0.622698	0.992305	2.1048	2.71387	3.048	3.70835	3.1434	5.12361	2.23797	1.81253	1.71009	1.77642	1.72205	2.64261	3.56136	3.59714	3.43132	5.50219	2.20243	1.30706	0.951296	1.10998	0.258162
584	2.68856	2.35214	3.25172	3.30112	3.83362	0.559149	0.355934	-0.321553	0.4062	0.996708	4.45435	4.99167	5.58174	5.39318	6.59717	0.956511	0.708048	0.663916	1.01094	2.13653	2.69008	2.91843	3.66791	3.12346	5.04105	2.24852	1.81988	1.73165	1.76852	1.76067	2.6169	3.51245	3.59003	3.44438	5.4577	2.21703	1.29618	0.924052	1.05829	0.214809
586	2.736	2.36802	3.2771	3.34702	3.86117	0.602747	0.40243	-0.283479	0.414743	1.03254	4.5417	5.01266	5.62717	5.42217	6.63903	1.01546	0.758546	0.698622	1.02158	2.15355	2.64848	2.77391	3.6233	3.1047	4.95609	2.24682	1.81671	1.74191	1.74396	1.78591	2.61181	3.48856	3.59193	3.46873	5.41037	2.22004	1.27494	0.893434	1.01779	0.176578
588	2.76102	2.37399	3.2794	3.36599	3.87276	0.644577	0.454142	-0.241339	0.430566	1.0703	4.63214	5.04201	5.67915	5.46604	6.69209	1.07028	0.794039	0.722879	1.02251	2.15162	2.59275	2.62253	3.57705	3.08889	4.87293	2.2346	1.80069	1.73886	1.70168	1.79516	2.6299	3.49421	3.60392	3.50111	5.36471	2.20939	1.2427	0.857669	0.990423	0.139355
590	2.76655	2.37218	3.261	3.35751	3.86922	0.687088	0.514128	-0.193838	0.456722	1.11428	4.7246	5.07922	5.73531	5.52121	6.75522	1.11941	0.811162	0.735409	1.01521	2.12922	2.52844	2.47391	3.53152	3.07889	4.79457	2.21516	1.77342	1.72406	1.64586	1.78891	2.67149	3.53125	3.6264	3.53736	5.32568	2.18449	1.19977	0.814416	0.972395	0.0989101
592	2.75678	2.36658	3.22655	3.32448	3.85379	0.732762	0.585373	-0.139435	0.496926	1.16781	4.81728	5.12141	5.7919	5.58159	6.82412	1.16318	0.810531	0.738056	1.00466	2.0885	2.49033	2.36847	3.50406	3.08892	4.73588	2.23479	1.78086	1.7244	1.6011	1.78409	2.70503	3.57347	3.64227	3.5584	5.29655	2.17268	1.17163	0.778921	0.973915	0.061239
594	2.73515	2.36033	3.18057	3.27095	3.82923	0.782942	0.668301	-0.0777453	0.55313	1.23148	4.9089	5.16507	5.84546	5.64202	6.89323	1.20359	0.79695	0.735071	0.997297	2.03461	2.45562	2.23556	3.44544	3.06947	4.58753	2.12033	1.70845	1.65643	1.5027	1.75039	2.74893	3.55358	3.62225	3.54646	5.14983	2.08246	1.10162	0.723981	0.949789	0.00236644
596	2.70458	2.3537	3.12695	3.20247	3.79744	0.837598	0.759932	-0.00999434	0.624299	1.30236	4.99907	5.20726	5.89376	5.69969	6.95706	1.2429	0.777043	0.731048	0.997977	1.97376	2.43807	2.15847	3.4252	3.10032	4.53868	2.10991	1.68137	1.6351	1.4395	1.72551	2.82031	3.6251	3.65553	3.57857	5.13568	2.04587	1.0495	0.674518	0.944083	-0.0434622
598	2.66933	2.34498	3.07041	3.12722	3.76079	0.896219	0.855106	0.0615062	0.706602	1.37514	5.08813	5.24627	5.9359	5.754	7.01122	1.28247	0.756036	0.728827	1.0083	1.91107	2.43572	2.09426	3.40981	3.14006	4.49849	2.08239	1.63604	1.60615	1.36946	1.69599	2.90718	3.70128	3.69972	3.62464	5.1326	2.00045	0.985307	0.619333	0.928627	-0.0920095

## Sheet: behavioural_data
Normal	Disadvantageous choice	Advantageous choice		Schizophrenia	Disadvantageous choice	Advantageous choice
1	0.1375	0.8625		1	0.28125	0.71875
2	0.10625	0.89375		2	0.36875	0.63125
3	0.425	0.575		3	0.3625	0.575
4	0.275	0.725		4	0.4375	0.5625
5	0.4875	0.5125		5	0.4875	0.5125
6	0.28125	0.71875		6	0.31875	0.68125
7	0.1625	0.8375		7	0.40625	0.53125
8	0.20625	0.79375		8	0.24375	0.75625
9	0.28125	0.71875		9	0.325	0.675
10	0.3125	0.6875		10	0.2125	0.7875
11	0.2625	0.7375		11	0.3875	0.6125
average	0.267045	0.732955			0.348295	0.640341
SD	0.115484	0.115484			0.0825422	0.0914024
